# Supplementary material for: Linoleic acid induces metabolic stress in the intestinal microorganism Bifidobacterium breve DSM 20213
Source: Sci Rep. 2020 Apr 7;10:5997. doi: 10.1038/s41598-020-62897-w (PMC7138814; doi:10.1038/s41598-020-62897-w)
Supplement: Supplementary file 2 — Supplementary Information2. [file 41598_2020_62897_MOESM2_ESM.xlsx]

## Sheet: dataset growth curve
Linoleic acid induces metabolic stress in the intestinal microorganism Bifidobacterium breve DSM 20213
Alice Senizza1, Gabriele Rocchetti1, Maria Luisa Callegari1,2, Luigi Lucini1, Lorenzo Morelli1
1Department for Sustainable Food Process, Università Cattolica del Sacro Cuore, via Emilia Parmense 84, 29122 Piacenza, Italy
2Centre for Research on Biotechnology (CRB), Università Cattolica del Sacro Cuore, via Milano 24, 26100 Cremona, Italy
Compound	B. breve lag	B. breve lag	B. breve lag	B. breve log	B. breve log	B. breve log	B.breve stationary	B.breve stationary	B.breve stationary	B. breve + LA lag	B. breve + LA lag	B. breve + LA lag	B. breve + LA log	B. breve + LA log	B. breve + LA log	B. breve + LA stationary	B. breve + LA stationary	B. breve + LA stationary	Annotations	CompositeSpectrum
3-chloro-1*2-propanediol	122641	127096	126150	162850	1	1	214431	209821	203596	1	1	1	1	1	1	1	177442	1	3-chloro-1*2-propanediol [ C3 H7 Cl O2, tgt= ]	(100.022736, 3133.6038)(135.00131, 6022.088)
itaconic anhydride	1	114676	1	1	1	1	201816	1	1	1	1	1	1	1	1	1	1	1	itaconic anhydride [ C5 H4 O3, tgt= ]	(100.0228, 346.765)(135.00134, 8116.54)
3-[(3aiS/i*4iS/i*5iR/i*7aiS/i)-5-hydroxy-7a-methyl-1-oxo-octahydro-1iH/i-inden-4-yl]-3-oxopropanoyl-CoA	1	1	1	1	1	1	1	1	1	172956	175858	179070	286294	289580	324300	275653	280903	281275	3-[(3aiS/i*4iS/i*5iR/i*7aiS/i)-5-hydroxy-7a-methyl-1-oxo-octahydro-1iH/i-inden-4-yl]-3-oxopropanoyl-CoA [ C34 H48 N7 O20 P3 S, tgt=13.21, overall=13.21 ]	(1002.95776, 5218.9053)(1003.1814, 7385.17)(981.16895, 8655.942)(1025.1942, 4247.066)
3-[(3aiS/i*4iS/i*5iR/i*7aiS/i)-5-hydroxy-7a-methyl-1-oxo-octahydro-1iH/i-inden-4-yl]-3-hydroxypropanoyl-CoA	1	1	1	1	1	1	1	1	1	202588	217725	227270	1	1	1	373360	377493	377974	3-[(3aiS/i*4iS/i*5iR/i*7aiS/i)-5-hydroxy-7a-methyl-1-oxo-octahydro-1iH/i-inden-4-yl]-3-hydroxypropanoyl-CoA [ C34 H50 N7 O20 P3 S, tgt=43.73, overall=43.73 ]	(1003.1819, 7205.848)(990.1754, 584.885)(1025.1945, 4565.2534)
4-sulfanylbutanoate	5341009	5327307	5473644	5256381	5366953	5190959	5269023	5344206	5179333	6444633	5824407	5550362	5422244	5297072	5353788	5347719	5101241	5260904	4-sulfanylbutanoate [ C4 H7 O2 S, tgt=24.52, overall=24.52 ]	(102.01143, 43329.42)(120.02158, 18320.082)
3-(methylsulfanyl)propanoate	5341009	5327307	5473644	5256381	5366953	5190959	5269023	5344206	5179333	6444633	5824407	5550362	5422244	5297072	5353788	5347719	5101241	5260904	3-(methylsulfanyl)propanoate [ C4 H7 O2 S, tgt=24.52, overall=24.52 ]	(102.01143, 43329.42)(120.02158, 18320.082)
3-mercaptobutanoate	5341009	5327307	5473644	5256381	5366953	5190959	5269023	5344206	5179333	6444633	5824407	5550362	5422244	5297072	5353788	5347719	5101241	5260904	3-mercaptobutanoate [ C4 H7 O2 S, tgt=24.52, overall=24.52 ]	(102.01143, 43329.42)(120.02158, 18320.082)
2-(thiiran-2-yl)acetonitrile	91647	83057	88320	1	1	1	89972	88259	86409	1	1	1	125159	122558	119716	106351	108691	113748	2-(thiiran-2-yl)acetonitrile [ C4 H5 N S, tgt= ]	(102.0115, 18885.48)(100.02273, 8226.515)
allyl isothiocyanate	91647	83057	88320	1	1	1	89972	88259	86409	1	1	1	125159	122558	119716	106351	108691	113748	allyl isothiocyanate [ C4 H5 N S, tgt= ]	(102.0115, 18885.48)(100.02273, 8226.515)
3-oxo-2-(cis-2'-pentenyl)-cyclopentane-1-(3-oxobutanoyl)-CoA	1	1	1	1	1	1	1	1	1	301861	310708	323208	520542	511799	573566	501927	505668	509526	3-oxo-2-(cis-2'-pentenyl)-cyclopentane-1-(3-oxobutanoyl)-CoA [ C35 H50 N7 O19 P3 S, tgt=11.15, overall=11.15 ]	(1025.1942, 4280.181)(1003.18164, 6876.419)
oxidized coenzyme Fsub420/sub-4	1	1	1	1	1	1	1	1	1	1	1	1	175400	149885	225460	226266	216711	224881	oxidized coenzyme Fsub420/sub-4 [ C39 H43 N7 O24 P, tgt= ]	(1025.1945, 6169.758)(1047.2067, 2394.3767)
D-cycloserine	228115	217864	226405	152600	143347	140911	330070	315721	305302	209899	231882	234458	381085	378540	400286	287785	294904	285229	D-cycloserine [ C3 H7 N2 O2, tgt=44.84, overall=44.84 ]	(103.05266, 12846.326)(130.04791, 1847.0552)
L-cycloserine	228115	217864	226405	152600	143347	140911	330070	315721	305302	209899	231882	234458	381085	378540	400286	287785	294904	285229	L-cycloserine [ C3 H7 N2 O2, tgt=44.84, overall=44.84 ]	(103.05266, 12846.326)(130.04791, 1847.0552)
serine hydroxamate	228115	217864	226405	152600	143347	140911	330070	315721	305302	209899	231882	234458	381085	378540	400286	287785	294904	285229	serine hydroxamate [ C3 H9 N2 O3, tgt=44.84, overall=44.84 ]	(103.05266, 12846.326)(148.05855, 2805.1077)(130.04791, 1847.0552)
phenylacetaldehyde	228115	217864	226405	1	143347	140911	1	1	1	1	1	1	1	1	1	287785	294904	285229	phenylacetaldehyde [ C8 H8 O, tgt=32.60, overall=32.60 ]	(103.05269, 11470.488)(148.05855, 2805.1077)
4-vinylphenol	228115	217864	226405	1	143347	140911	1	1	1	1	1	1	1	1	1	287785	294904	285229	4-vinylphenol [ C8 H8 O, tgt=32.60, overall=32.60 ]	(103.05269, 11470.488)(148.05855, 2805.1077)
acetophenone	228115	217864	226405	1	143347	140911	1	1	1	1	1	1	1	1	1	287785	294904	285229	acetophenone [ C8 H8 O, tgt=32.60, overall=32.60 ]	(103.05269, 11470.488)(148.05855, 2805.1077)
4-methylbenzaldehyde	228115	217864	226405	1	143347	140911	1	1	1	1	1	1	1	1	1	287785	294904	285229	4-methylbenzaldehyde [ C8 H8 O, tgt=32.60, overall=32.60 ]	(103.05269, 11470.488)(148.05855, 2805.1077)
(iR/i)-2-phenyloxirane	228115	217864	226405	1	143347	140911	1	1	1	1	1	1	1	1	1	287785	294904	285229	(iR/i)-2-phenyloxirane [ C8 H8 O, tgt=32.60, overall=32.60 ]	(103.05269, 11470.488)(148.05855, 2805.1077)
3-methylbenzaldehyde	228115	217864	226405	1	143347	140911	1	1	1	1	1	1	1	1	1	287785	294904	285229	3-methylbenzaldehyde [ C8 H8 O, tgt=32.60, overall=32.60 ]	(103.05269, 11470.488)(148.05855, 2805.1077)
(iS/i)-2-phenyloxirane	228115	217864	226405	1	143347	140911	1	1	1	1	1	1	1	1	1	287785	294904	285229	(iS/i)-2-phenyloxirane [ C8 H8 O, tgt=32.60, overall=32.60 ]	(103.05269, 11470.488)(148.05855, 2805.1077)
choline	4590099	4503049	4548141	8209026	7986302	8030343	12479460	12380348	12260520	7353906	7402802	7543669	10517304	10657110	10856464	11494699	11724089	11695619	choline [ C5 H14 N O, tgt=72.09, overall=72.09 ]	(104.10585, 308592.5)(105.10864, 8960.945)
3-isn/i-phosphatidyl-1'-(3'-acyl)-glycerol (n-C18:0)	1	1	1	1	1	1	1	1	1	1	1	1	154809	153427	1	1	1	1	3-isn/i-phosphatidyl-1'-(3'-acyl)-glycerol (n-C18:0) [ C60 H116 O11 P, tgt= ]	(1048.8087, 7162.42)(1049.8098, 2969.42)
2-demethylmenaquinone-i13/i	1	1	1	1	1	1	1	1	1	1	1	1	106614	111285	118261	1	1	1	2-demethylmenaquinone-i13/i [ C75 H110 O2, tgt= ]	(1048.809, 6906.0703)(1049.81, 2885.5266)
2-hydroxyethylphosphonate	1034404	1067591	1114386	1	1065899	996332	1058009	1040248	578227	1	1	961197	1	1	1024310	998174	1033534	1060756	2-hydroxyethylphosphonate [ C2 H6 O4 P, tgt=39.88, overall=39.88 ]	(106.99067, 11630.105)(112.004524, 163.20232)
2-chloro-L-alanine	1034404	1067591	1114386	1	1065899	996332	1058009	1040248	960097	1	1	961197	1	1	1024310	998174	1033534	1060756	2-chloro-L-alanine [ C3 H5 Cl N O2, tgt=44.03, overall=44.03 ]	(106.99067, 11680.566)(112.004524, 157.84154)
(iS/i)-2-chloropropanoate	1	1	1	11422235	1	1	1	1	1	1	1	1	1	1	1	1	11246700	1	(iS/i)-2-chloropropanoate [ C3H4ClO2, tgt= ]	(106.9907, 551.19)(113.9624, 16269.46)
(iR/i)-2-chloropropanoate	1	1	1	11422235	1	1	1	1	1	1	1	1	1	1	1	1	11246700	1	(iR/i)-2-chloropropanoate [ C3 H4 Cl O2, tgt=38.56, overall=38.56 ]	(106.9907, 551.19)(113.9624, 16269.46)
ethylphosphonate	76132	164073	237640	213180	1	119325	227729	1	1	1	1	1	1	373066	332199	203216	327800	338248	ethylphosphonate [ C2 H6 O3 P, tgt= ]	(110.007256, 29983.174)(111.00847, 1468.0919)
iN/i-hydroxyhistamine	1	1	1	83500	84973	84992	157416	146176	145900	205404	204744	191255	147834	151641	154668	242967	235023	240220	iN/i-hydroxyhistamine [ C5 H9 N3 O, tgt=41.91, overall=41.91 ]	(110.06945, 10774.86)(130.08458, 6698.2764)(136.06038, 23578.254)
(2iE/i)-3-methylhex-2-enoate	1	1	1	83500	84973	84992	157416	146176	145900	205404	204744	191255	147834	151641	154668	242967	235023	240220	(2iE/i)-3-methylhex-2-enoate [ C7 H11 O2, tgt=40.28, overall=40.28 ]	(110.06947, 10643.141)(130.0847, 6935.1357)
cyclohexane-1-carboxylate	1	1	1	83500	84973	84992	157416	146176	145900	205404	204744	191255	147834	151641	154668	242967	235023	240220	cyclohexane-1-carboxylate [ C7 H11 O2, tgt=40.28, overall=40.28 ]	(110.06947, 10643.141)(130.0847, 6935.1357)
(2iZ/i)-3-methylhex-2-enoate	1	1	1	83500	84973	84992	157416	146176	145900	205404	204744	191255	147834	151641	154668	242967	235023	240220	(2iZ/i)-3-methylhex-2-enoate [ C7 H11 O2, tgt=40.28, overall=40.28 ]	(110.06947, 10643.141)(130.0847, 6935.1357)
(3iE/i)-3-methylhex-3-enoate	1	1	1	83500	84973	84992	157416	146176	145900	205404	204744	191255	147834	151641	154668	242967	235023	240220	(3iE/i)-3-methylhex-3-enoate [ C7 H11 O2, tgt=40.28, overall=40.28 ]	(110.06947, 10643.141)(130.0847, 6935.1357)
methylmethanesulfonate	338959	1	1	1	1	240977	321103	1	306665	1	1	1	1	1	1	412356	1	1	methylmethanesulfonate [ C2 H6 O3 S, tgt= ]	(111.00838, 947.672)(112.0045, 1127.614)
chlorobenzene	134187	1	137761	1	1	1	1	1	1	1	1	1	1	1	1	1	1	1	chlorobenzene [ C6 H5 Cl, tgt= ]	(112.004456, 776.36)(135.0012, 4810.555)
3-chloro-D-alanine	1034404	1067591	1114386	1085543	1065899	996332	1058009	1040248	578227	1139661	1048201	961197	1	1	1024310	998174	1033534	1060756	3-chloro-D-alanine [ C3 H6 Cl N O2, tgt=47.62, overall=47.62 ]	(112.004524, 163.20232)(128.01758, 892.2462)(110.00722, 2866.2612)(111.00841, 158.72462)
3-chloro-L-alanine	1034404	1067591	1114386	1085543	1065899	996332	1058009	1040248	578227	1139661	1048201	961197	125287	153986	1024310	998174	1033534	1060756	3-chloro-L-alanine [ C3 H6 Cl N O2, tgt=47.62, overall=47.62 ]	(112.004524, 332.212)(128.0176, 1517.192)(110.007225, 4885.0566)(111.00839, 331.85263)
cyclohexane-1*2-dione	188625	179872	185956	1	1	1	1	1	1	1	89648	91846	1	1	1	1	1	1	cyclohexane-1*2-dione [ C6 H8 O2, tgt= ]	(112.04877, 13017.9375)(114.06444, 6626.91)(116.06914, 40500.555)
cyclohexane-1*3-dione	188625	179872	185956	1	1	1	1	1	1	1	89648	91846	1	1	1	1	1	1	cyclohexane-1*3-dione [ C6 H8 O2, tgt= ]	(112.04877, 13017.9375)(114.06444, 6626.91)(116.06914, 40500.555)
(1S*2S)-cyclohexa-3*5-diene-1*2-diol	188625	179872	185956	1	1	1	1	1	1	1	89648	91846	1	1	1	1	1	1	(1S*2S)-cyclohexa-3*5-diene-1*2-diol [ C6 H8 O2, tgt= ]	(112.04877, 13017.9375)(114.06444, 6626.91)(116.06914, 40500.555)
(1R*2R)-cyclohexa-3*5-diene-1*2-diol	188625	179872	185956	1	1	1	1	1	1	1	89648	91846	1	1	1	1	1	1	(1R*2R)-cyclohexa-3*5-diene-1*2-diol [ C6 H8 O2, tgt= ]	(112.04877, 13017.9375)(114.06444, 6626.91)(116.06914, 40500.555)
(1R*2S)-cyclohexa-3*5-diene-1*2-diol	188625	179872	185956	1	1	1	1	1	1	1	89648	91846	1	1	1	1	1	1	(1R*2S)-cyclohexa-3*5-diene-1*2-diol [ C6 H8 O2, tgt= ]	(112.04877, 13017.9375)(114.06444, 6626.91)(116.06914, 40500.555)
propionic anhydride	188625	179872	185956	1	1	1	1	1	1	1	89648	91846	1	1	1	1	1	1	propionic anhydride [ C6 H10 O3, tgt= ]	(112.04877, 13017.9375)(132.07455, 2581.9624)(114.06444, 6626.91)(116.06914, 40500.555)
ethyl-acetoacetate	188625	179872	185956	1	1	1	1	1	1	1	89648	91846	1	1	1	1	1	1	ethyl-acetoacetate [ C6 H10 O3, tgt= ]	(112.04877, 13017.9375)(132.07455, 2581.9624)(114.06444, 6626.91)(116.06914, 40500.555)
(iR/i)-pantolactone	188625	179872	185956	1	1	1	1	1	1	1	89648	91846	1	1	1	1	1	1	(iR/i)-pantolactone [ C6 H10 O3, tgt= ]	(112.04877, 13017.9375)(132.07455, 2581.9624)(114.06444, 6626.91)(116.06914, 40500.555)
L-pantoyl lactone	188625	179872	185956	1	1	1	1	1	1	1	89648	91846	1	1	1	1	1	1	L-pantoyl lactone [ C6 H10 O3, tgt= ]	(112.04877, 13017.9375)(132.07455, 2581.9624)(114.06444, 6626.91)(116.06914, 40500.555)
cinerulose A	188625	179872	185956	1	1	1	1	1	1	1	89648	91846	1	1	1	1	1	1	cinerulose A [ C6 H10 O3, tgt= ]	(112.04877, 13017.9375)(132.07455, 2581.9624)(114.06444, 6626.91)(116.06914, 40500.555)
6-hydroxyhexan-6-olide	188625	179872	185956	1	1	1	1	1	1	1	89648	91846	1	1	1	1	1	1	6-hydroxyhexan-6-olide [ C6 H10 O3, tgt= ]	(112.04877, 13017.9375)(132.07455, 2581.9624)(114.06444, 6626.91)(116.06914, 40500.555)
5-hexenoate	1	1	1	1	1	1	152921	147004	142206	118548	132731	137917	246328	266583	268974	98204	98910	104171	5-hexenoate [ C6 H9 O2, tgt=47.38, overall=47.38 ]	(114.064575, 10988.403)(116.06919, 40379.84)(136.04605, 1051.65)
2*5-hexanedione	1	1	1	1	1	1	152921	147004	136752	118548	132731	137917	228273	248861	250484	98204	98910	104171	2*5-hexanedione [ C6 H10 O2, tgt=68.56, overall=68.56 ]	(114.064575, 11378.68)(118.08496, 138863.02)(119.0878, 3698.1565)(140.06602, 2597.645)
2*3-hexanedione	1	1	1	1	1	1	152921	147004	136752	118548	132731	137917	228273	248861	250484	98204	98910	104171	2*3-hexanedione [ C6 H10 O2, tgt=68.56, overall=68.56 ]	(114.064575, 11378.68)(118.08496, 138863.02)(119.0878, 3698.1565)(140.06602, 2597.645)
3*4-hexanedione	1	1	1	1	1	1	152921	147004	136752	118548	132731	137917	228273	248861	250484	98204	98910	104171	3*4-hexanedione [ C6 H10 O2, tgt=68.56, overall=68.56 ]	(114.064575, 11378.68)(118.08496, 138863.02)(119.0878, 3698.1565)(140.06602, 2597.645)
(3R*4E)-3-hydroxyhex-4-en-2-one	1	1	1	1	1	1	152921	147004	136752	118548	132731	137917	228273	248861	250484	98204	98910	104171	(3R*4E)-3-hydroxyhex-4-en-2-one [ C6 H10 O2, tgt=68.56, overall=68.56 ]	(114.064575, 11378.68)(118.08496, 138863.02)(119.0878, 3698.1565)(140.06602, 2597.645)
&epsilon\-caprolactone	1	1	1	1	1	1	152921	147004	136752	118548	132731	137917	228273	248861	250484	98204	98910	104171	&epsilon\-caprolactone [ C6 H10 O2, tgt=68.56, overall=68.56 ]	(114.064575, 11378.68)(118.08496, 138863.02)(119.0878, 3698.1565)(140.06602, 2597.645)
3-hydroxycyclohexanone	1	1	1	1	1	1	152921	147004	136752	118548	132731	137917	228273	248861	250484	98204	98910	104171	3-hydroxycyclohexanone [ C6 H10 O2, tgt=68.56, overall=68.56 ]	(114.064575, 11378.68)(118.08496, 138863.02)(119.0878, 3698.1565)(140.06602, 2597.645)
2-hydroxycyclohexan-1-one	1	1	1	1	1	1	152921	147004	136752	118548	132731	137917	228273	248861	250484	98204	98910	104171	2-hydroxycyclohexan-1-one [ C6 H10 O2, tgt=68.56, overall=68.56 ]	(114.064575, 11378.68)(118.08496, 138863.02)(119.0878, 3698.1565)(140.06602, 2597.645)
creatinine	1	1	1	1	1	1	1	1	142206	1	1	1	246328	266583	268974	1	1	1	creatinine [ C4 H7 N3 O, tgt=30.29, overall=30.29 ]	(114.064606, 15220.775)(136.04605, 1051.65)
(R)-2-hydroxy-4-methylpentanoate	1	1	1	76502	74816	1	192569	179942	178224	186295	200829	205822	343048	371320	373078	150229	144206	151261	(R)-2-hydroxy-4-methylpentanoate [ C6 H11 O3, tgt=47.38, overall=47.38 ]	(114.06461, 10150.572)(116.069214, 37533.816)(132.07468, 3318.2441)(136.04605, 1051.65)
6-hydroxyhexanoate	1	1	1	76502	74816	1	192569	179942	178224	186295	200829	205822	343048	371320	373078	150229	144206	151261	6-hydroxyhexanoate [ C6 H11 O3, tgt=47.38, overall=47.38 ]	(114.06461, 10150.572)(116.069214, 37533.816)(132.07468, 3318.2441)(136.04605, 1051.65)
(iR/i)-2-hydroxy-4-methylpentanoate	1	1	1	76502	74816	1	192569	179942	178224	186295	200829	205822	343048	371320	373078	150229	144206	151261	(iR/i)-2-hydroxy-4-methylpentanoate [ C6 H11 O3, tgt=47.38, overall=47.38 ]	(114.06461, 10150.572)(116.069214, 37533.816)(132.07468, 3318.2441)(136.04605, 1051.65)
1-deoxyxylonojirimycin	913350	893471	894393	585517	574665	581370	876664	842191	835845	846365	845639	973954	804259	832900	872967	1288946	1258538	1251541	1-deoxyxylonojirimycin [ C5 H12 N O3, tgt=33.26, overall=33.26 ]	(116.069176, 23344.865)(118.08492, 474914.44)(140.0662, 26197.482)
4-(2-iminoethyl)phenol	1	1	1	1	1	1	173914	158159	166561	1	1	142028	204619	209189	225979	153854	152121	154224	4-(2-iminoethyl)phenol [ C8 H10 N O, tgt= ]	(118.063416, 8135.4155)(120.07893, 27881.416)
4-methylmorpholine N-oxide	19554164	19575340	19724948	28596232	27877112	27554468	29233132	29099242	28855244	20640558	19759192	20030600	23648212	24070560	24466168	19248718	19700764	19650938	4-methylmorpholine N-oxide [ C5 H12 N O2, tgt=73.63, overall=73.63 ]	(118.0851, 473440.12)(119.08785, 14511.956)
N*N-dimethyl-&beta\-alanine	20485708	20510420	20699202	29180616	28759368	28512600	30693872	30639690	30311820	21422252	20525160	20642596	24452216	24966150	25395378	19962724	20394130	20360452	N*N-dimethyl-&beta\-alanine [ C5 H11 N O2, tgt=73.69, overall=73.69 ]	(118.0851, 482269.0)(119.08785, 14858.717)(140.0662, 21429.762)
L-valine	20485708	20510420	20699202	29180616	28759368	28512600	30693872	30639690	30311820	21422252	20525160	20642596	24452216	24966150	25395378	19962724	20394130	20360452	L-valine [ C5 H11 N O2, tgt=73.69, overall=73.69 ]	(118.0851, 482269.0)(119.08785, 14858.717)(140.0662, 21429.762)
glycine betaine	20485708	20510420	20699202	29180616	28759368	28512600	30693872	30639690	30311820	21422252	20525160	20642596	24452216	24966150	25395378	19962724	20394130	20360452	glycine betaine [ C5 H11 N O2, tgt=73.69, overall=73.69 ]	(118.0851, 482269.0)(119.08785, 14858.717)(140.0662, 21429.762)
D-valine	20485708	20510420	20699202	29180616	28759368	28512600	30693872	30639690	30311820	21422252	20525160	20642596	24452216	24966150	25395378	19962724	20394130	20360452	D-valine [ C5 H11 N O2, tgt=73.69, overall=73.69 ]	(118.0851, 482269.0)(119.08785, 14858.717)(140.0662, 21429.762)
L-norvaline	20485708	20510420	20699202	29180616	28759368	28512600	30693872	30639690	30311820	21422252	20525160	20642596	24452216	24966150	25395378	19962724	20394130	20360452	L-norvaline [ C5 H11 N O2, tgt=73.69, overall=73.69 ]	(118.0851, 482269.0)(119.08785, 14858.717)(140.0662, 21429.762)
1-nitropentane	20485708	20510420	20699202	29180616	28759368	28512600	30693872	30639690	30311820	21422252	20525160	20642596	24452216	24966150	25395378	19962724	20394130	20360452	1-nitropentane [ C5 H11 N O2, tgt=73.69, overall=73.69 ]	(118.0851, 482269.0)(119.08785, 14858.717)(140.0662, 21429.762)
5-aminopentanoate	20485708	20510420	20699202	29180616	28759368	28512600	30693872	30639690	30311820	21422252	20525160	20642596	24452216	24966150	25395378	19962724	20394130	20360452	5-aminopentanoate [ C5 H11 N O2, tgt=73.69, overall=73.69 ]	(118.0851, 482269.0)(119.08785, 14858.717)(140.0662, 21429.762)
4-methylaminobutanoate	20485708	20510420	20699202	29180616	28759368	28512600	30693872	30639690	30311820	21422252	20525160	20642596	24452216	24966150	25395378	19962724	20394130	20360452	4-methylaminobutanoate [ C5 H11 N O2, tgt=73.69, overall=73.69 ]	(118.0851, 482269.0)(119.08785, 14858.717)(140.0662, 21429.762)
C75 dolichol diphosphate	1	1	1	1	1	1	1	1	1	1	1	1	148031	142783	157253	1	1	1	C75 dolichol diphosphate [ C75 H123 O7 P2, tgt= ]	(1180.8857, 6457.4766)(1181.8842, 3584.8665)
3*4-dimethylbenzyl alcohol	1	1	1	1	1	1	883814	873510	862071	1	1	1	675729	702880	724237	1	1	1	3*4-dimethylbenzyl alcohol [ C9 H12 O, tgt=44.04, overall=44.04 ]	(119.08785, 19883.0)(144.07849, 1038.625)
2-propylphenol	1	1	1	1	1	1	883814	873510	862071	1	1	1	675729	702880	724237	1	1	1	2-propylphenol [ C9 H12 O, tgt=44.04, overall=44.04 ]	(119.08785, 19883.0)(144.07849, 1038.625)
3*5-dimethylbenzyl alcohol	1	1	1	1	1	1	883814	873510	862071	1	1	1	675729	702880	724237	1	1	1	3*5-dimethylbenzyl alcohol [ C9 H12 O, tgt=44.04, overall=44.04 ]	(119.08785, 19883.0)(144.07849, 1038.625)
1-hydroxycumene	1	1	1	1	1	1	883814	873510	862071	1	1	1	675729	702880	724237	1	1	1	1-hydroxycumene [ C9 H12 O, tgt=44.04, overall=44.04 ]	(119.08785, 19883.0)(144.07849, 1038.625)
4-ethylbenzyl alcohol	1	1	1	1	1	1	883814	873510	862071	1	1	1	675729	702880	724237	1	1	1	4-ethylbenzyl alcohol [ C9 H12 O, tgt=44.04, overall=44.04 ]	(119.08785, 19883.0)(144.07849, 1038.625)
2-isopropylphenol	1	1	1	1	1	1	883814	873510	862071	1	1	1	675729	702880	724237	1	1	1	2-isopropylphenol [ C9 H12 O, tgt=44.04, overall=44.04 ]	(119.08785, 19883.0)(144.07849, 1038.625)
sulfolane	7559044	1	7555572	1	1	1	1	743867	6757429	9371154	9094053	7936429	2408529	6574701	6791476	7430651	1	1	sulfolane [ C4 H8 O2 S, tgt=30.52, overall=30.52 ]	(120.02156, 2970.3901)(102.01125, 17864.557)(130.006, 21194.805)
dimethylsulfonioacetate	7559044	1	7555572	1	1	1	1	743867	6757429	9371154	9094053	7936429	2408529	6574701	6791476	7430651	1	1	dimethylsulfonioacetate [ C4 H8 O2 S, tgt=30.52, overall=30.52 ]	(120.02156, 2970.3901)(102.01125, 17864.557)(130.006, 21194.805)
methyl-mercaptopropanoate	7559044	5327307	7555572	5256381	5366953	5190959	5269023	743867	6757429	9371154	9094053	7936429	2408529	6574701	6791476	7430651	5101241	5260904	methyl-mercaptopropanoate [ C4 H8 O2 S, tgt=30.52, overall=30.52 ]	(120.02166, 8483.789)(102.01137, 27262.686)(130.0062, 31703.08)
gentisaldehyde	1552253	1538612	1591663	1528954	1554106	1497271	1523242	1540952	1484467	1827750	613874	1592669	1555446	1534643	1560262	1550049	1486161	1509051	gentisaldehyde [ C7 H6 O3, tgt=46.38, overall=46.38 ]	(120.02173, 17785.47)(147.02148, 517.681)
3*4-dihydroxybenzaldehyde	1552253	1538612	1591663	1528954	1554106	1497271	1523242	1540952	1484467	1827750	613874	1592669	1555446	1534643	1560262	1550049	1486161	1509051	3*4-dihydroxybenzaldehyde [ C7 H6 O3, tgt=46.38, overall=46.38 ]	(120.02173, 17785.47)(147.02148, 517.681)
desoxyphyllostine	1552253	1538612	1591663	1528954	1554106	1497271	1523242	1540952	1484467	1827750	613874	1592669	1555446	1534643	1560262	1550049	1486161	1509051	desoxyphyllostine [ C7 H6 O3, tgt=46.38, overall=46.38 ]	(120.02173, 17785.47)(147.02148, 517.681)
2-methoxy-1*4-benzoquinone	1552253	1538612	1591663	1528954	1554106	1497271	1523242	1540952	1484467	1827750	613874	1592669	1555446	1534643	1560262	1550049	1486161	1509051	2-methoxy-1*4-benzoquinone [ C7 H6 O3, tgt=46.38, overall=46.38 ]	(120.02173, 17785.47)(147.02148, 517.681)
iN*N/i-dimethylaniline-iN/i-oxide	5225594	5224656	5262958	3752531	3735430	3680961	7174858	7078854	7022387	4913403	5162124	5361811	7921009	7833759	8008740	6192072	6126010	6136138	iN*N/i-dimethylaniline-iN/i-oxide [ C8 H11 N O, tgt=42.90, overall=42.90 ]	(120.07931, 180505.53)(121.082245, 6153.046)
hexanamide	5225594	5224656	5262958	3752531	3735430	3680961	7174858	7078854	7022387	4913403	5162124	5361811	7921009	7833759	8008740	6192072	6126010	6136138	hexanamide [ C6 H13 N O, tgt=79.48, overall=79.48 ]	(120.07931, 180505.53)(121.082245, 6153.046)
2-(2-methylpyridin-3-yl)ethanol	5225594	5224656	5262958	3752531	3735430	3680961	7174858	7078854	7022387	4913403	5162124	5361811	7921009	7833759	8008740	6192072	6126010	6136138	2-(2-methylpyridin-3-yl)ethanol [ C8 H11 N O, tgt=42.90, overall=42.90 ]	(120.07931, 180505.53)(121.082245, 6153.046)
4-ethoxyaniline	5225594	5224656	5262958	3752531	3735430	3680961	7174858	7078854	7022387	4913403	5162124	5361811	7921009	7833759	8008740	6192072	6126010	6136138	4-ethoxyaniline [ C8 H11 N O, tgt=42.90, overall=42.90 ]	(120.07931, 180505.53)(121.082245, 6153.046)
io/i-tyramine	5225594	5224656	5262958	3752531	3735430	3680961	7174858	7078854	7022387	4913403	5162124	5361811	7921009	7833759	8008740	6192072	6126010	6136138	io/i-tyramine [ C8 H11 N O, tgt=42.90, overall=42.90 ]	(120.07931, 180505.53)(121.082245, 6153.046)
phenylethanolamine	5225594	5224656	5262958	3846230	3735430	3680961	7174858	7078854	7022387	4913403	5162124	5361811	7921009	7833759	8008740	6192072	6296555	6184662	phenylethanolamine [ C8 H12 N O, tgt=62.64, overall=62.64 ]	(120.07931, 180805.62)(121.082245, 6166.778)
tyramine	5225594	5224656	5262958	3846230	3735430	3680961	7174858	7078854	7022387	4913403	5162124	5361811	7921009	7833759	8008740	6192072	6296555	6184662	tyramine [ C8 H12 N O, tgt=62.64, overall=62.64 ]	(120.07931, 180805.62)(121.082245, 6166.778)
3-hydroxybenzaldehyde	89927	85495	88988	1	1	1	91208	88804	87192	71140	1	1	125656	125312	129332	113922	117429	115117	3-hydroxybenzaldehyde [ C7 H6 O2, tgt=41.42, overall=41.42 ]	(123.03889, 8161.243)(128.01758, 9049.032)
4-hydroxybenzaldehyde	89927	85495	88988	1	1	1	91208	88804	87192	71140	1	1	125656	125312	129332	113922	117429	115117	4-hydroxybenzaldehyde [ C7 H6 O2, tgt=41.42, overall=41.42 ]	(123.03889, 8161.243)(128.01758, 9049.032)
tropolone	89927	85495	88988	1	1	1	91208	88804	87192	71140	1	1	125656	125312	129332	113922	117429	115117	tropolone [ C7 H6 O2, tgt=41.42, overall=41.42 ]	(123.03889, 8161.243)(128.01758, 9049.032)
salicylaldehyde	89927	85495	88988	1	1	1	91208	88804	87192	71140	1	1	125656	125312	129332	113922	117429	115117	salicylaldehyde [ C7 H6 O2, tgt=41.42, overall=41.42 ]	(123.03889, 8161.243)(128.01758, 9049.032)
2-methyl-1*4-benzoquinone	89927	85495	88988	1	1	1	91208	88804	87192	71140	1	1	125656	125312	129332	113922	117429	115117	2-methyl-1*4-benzoquinone [ C7 H6 O2, tgt=41.42, overall=41.42 ]	(123.03889, 8161.243)(128.01758, 9049.032)
methylmethanethiosulfonate	1	1	1	1	1	1	1	1	793328	1123813	1	1	1	1	1	1	1	1	methylmethanethiosulfonate [ C2 H6 O2 S2, tgt=46.84, overall=46.84 ]	(125.984055, 10836.46)(113.96225, 54787.9)
3-chlorocatechol	6539180	1	6574154	1	2838330	3202851	1	1	1	947244	1	1	1	1	1	1	2681288	1	3-chlorocatechol [ C6 H5 Cl O2, tgt=19.59, overall=19.59 ]	(125.98428, 12628.05)(154.98827, 934.2334)
4-chlorocatechol	6539180	1	6574154	1	2838330	3202851	1	1	1	947244	1	1	1	1	1	1	2681288	1	4-chlorocatechol [ C6 H5 Cl O2, tgt=19.59, overall=19.59 ]	(125.98428, 12628.05)(154.98827, 934.2334)
chlorohydroquinone	6539180	1	6574154	1	2838330	3202851	1	1	1	947244	1	1	1	1	1	1	2681288	1	chlorohydroquinone [ C6 H5 Cl O2, tgt=19.59, overall=19.59 ]	(125.98428, 12628.05)(154.98827, 934.2334)
4-chlororesorcinol	6539180	1	6574154	1	2838330	3202851	1	1	1	947244	1	1	1	1	1	1	2681288	1	4-chlororesorcinol [ C6 H5 Cl O2, tgt=19.59, overall=19.59 ]	(125.98428, 12628.05)(154.98827, 934.2334)
(2-aminoethyl)phosphonate	1	1	1	1	1	1	4276258	4258820	4151747	1	1	1	1	1	1	1	4232673	4271855	(2-aminoethyl)phosphonate [ C2 H8 N O3 P, tgt=11.47, overall=11.47 ]	(127.037254, 161.28601)(130.00638, 47712.84)
2-oxohexa-4*5-cyclopropyl-5-enoate	1	1	1	1	1	1	1	1	1	1	1	1	1	1	1	4218757	1	1	2-oxohexa-4*5-cyclopropyl-5-enoate [ C6 H5 O3, tgt=16.55, overall=16.55 ]	(127.0373, 67.42)(130.0063, 48030.2)
4-(methylsulfanyl)-2-oxobutanoate	8373349	8146480	8256725	8725334	7922413	1	1	1	1	11978217	9954406	1	7680692	7509100	7601374	8091517	7468375	8004718	4-(methylsulfanyl)-2-oxobutanoate [ C5 H7 O3 S, tgt=26.22, overall=26.22 ]	(130.0061, 17944.066)(154.98814, 585.8192)
(iS/i)-4-amino-4*5-dihydro-2-thiophenecarboxylate	103345	99316	107057	78047	72874	75089	98466	93706	93681	1	70889	82804	145390	140177	144049	123360	122986	132935	(iS/i)-4-amino-4*5-dihydro-2-thiophenecarboxylate [ C5 H7 N O2 S, tgt= ]	(130.00635, 20842.256)(128.01758, 8472.474)
(S)-4-amino-4*5-dihydro-2-furancarboxylate	197618	184691	219248	1	1	1	1	1	1	1	1	1	1	1	1	1	1	1	(S)-4-amino-4*5-dihydro-2-furancarboxylate [ C5 H7 N O3, tgt= ]	(130.04793, 6308.303)(156.04015, 6958.4507)
L-4-hydroxyglutamate semialdehyde	389473	372455	425535	104528	105491	106182	1	1	1	1	1	112917	1	101446	113263	182725	158069	162021	L-4-hydroxyglutamate semialdehyde [ C5 H9 N O4, tgt= ]	(130.04799, 5370.489)(148.05858, 2829.692)(156.04018, 3869.6736)
iO/i-acetyl-L-serine	389473	372455	425535	104528	105491	106182	1	1	1	1	1	112917	1	101446	113263	182725	158069	162021	iO/i-acetyl-L-serine [ C5 H9 N O4, tgt= ]	(130.04799, 5370.489)(148.05858, 2829.692)(156.04018, 3869.6736)
2-keto-4-hydroxy-5-aminovalerate	389473	372455	425535	104528	105491	106182	1	1	1	1	1	112917	1	101446	113263	182725	158069	162021	2-keto-4-hydroxy-5-aminovalerate [ C5 H9 N O4, tgt= ]	(130.04799, 5370.489)(148.05858, 2829.692)(156.04018, 3869.6736)
(2S*3R*4S)-4-hydroxy-L-isoleucine	187642	173062	204139	1	1	1	1	1	1	1	1	1	1	1	1	213530	196783	213334	(2S*3R*4S)-4-hydroxy-L-isoleucine [ C6 H13 N O3, tgt= ]	(130.08423, 6714.9233)(156.0749, 12738.515)
5-hydroxy-leucine	187642	173062	204139	1	1	1	1	1	1	1	1	1	1	1	1	213530	196783	213334	5-hydroxy-leucine [ C6 H13 N O3, tgt= ]	(130.08423, 6714.9233)(156.0749, 12738.515)
4-hydroxy-L-leucine	187642	173062	204139	1	1	1	1	1	1	1	1	1	1	1	1	213530	196783	213334	4-hydroxy-L-leucine [ C6 H13 N O3, tgt= ]	(130.08423, 6714.9233)(156.0749, 12738.515)
3-methyl-3-sulfanylhexan-1-ol	187642	173062	204139	1	1	1	1	1	1	1	1	1	1	1	1	1	1	1	3-methyl-3-sulfanylhexan-1-ol [ C7 H16 O S, tgt= ]	(130.08423, 6714.9233)(173.07607, 4091.54)(156.0748, 5916.535)
daunosamine	187642	173062	204139	1	1	1	1	1	1	1	1	1	1	1	1	213530	196783	213334	daunosamine [ C6 H14 N O3, tgt= ]	(130.08437, 6931.7114)(132.10011, 26632.162)
&beta\-guinidoxypropionamide	187642	173062	204139	1	1	1	1	1	1	1	1	1	1	1	1	213530	196783	213334	&beta\-guinidoxypropionamide [ C4 H11 N4 O2, tgt= ]	(130.08437, 6931.7114)(156.0749, 12738.515)
2*3-heptanedione	1	1	1	83500	84973	84992	157416	146176	145900	205404	1	191255	147834	151641	154668	242967	235023	240220	2*3-heptanedione [ C7 H12 O2, tgt=44.20, overall=44.20 ]	(130.0847, 6935.1357)(110.06947, 10643.141)(132.10013, 27077.89)(136.07294, 1229.82)
heptane-3*5-dione	1	1	1	83500	84973	84992	157416	146176	145900	205404	1	191255	147834	151641	154668	242967	235023	240220	heptane-3*5-dione [ C7 H12 O2, tgt=44.20, overall=44.20 ]	(130.0847, 6935.1357)(110.06947, 10643.141)(132.10013, 27077.89)(136.07294, 1229.82)
3-methyl-hexane-2*5-dione	1	1	1	83500	84973	84992	157416	146176	145900	205404	1	191255	147834	151641	154668	242967	235023	240220	3-methyl-hexane-2*5-dione [ C7 H12 O2, tgt=44.20, overall=44.20 ]	(130.0847, 6935.1357)(110.06947, 10643.141)(132.10013, 27077.89)(136.07294, 1229.82)
triethylene glycol	1	1	123305	1	1	1	1	1	1	1	1	1	96720	104736	104104	1	1	1	triethylene glycol [ C6 H14 O4, tgt= ]	(132.07468, 5857.8945)(173.0761, 5826.32)(156.07486, 18291.535)
creatine	1	1	1	76502	74816	1	192569	179942	178224	186295	200829	205822	343048	371320	373078	150229	144206	151261	creatine [ C4 H9 N3 O2, tgt=29.65, overall=29.65 ]	(132.07469, 4088.7117)(114.06461, 10150.572)(136.04605, 1051.65)
3-guanidinopropanoate	1	1	1	76502	74816	1	192569	179942	178224	186295	200829	205822	343048	371320	373078	150229	144206	151261	3-guanidinopropanoate [ C4 H9 N3 O2, tgt=29.65, overall=29.65 ]	(132.07469, 4088.7117)(114.06461, 10150.572)(136.04605, 1051.65)
L-rhodinose	1	1	1	76502	74816	1	192569	179942	172769	186295	200829	205822	324993	353598	354588	150229	144206	151261	L-rhodinose [ C6 H12 O3, tgt=68.56, overall=68.56 ]	(132.07469, 4220.9077)(114.06461, 10485.095)(118.08501, 127367.484)(119.08781, 3330.5115)(156.0749, 24931.92)(140.06602, 2298.9893)
dideoxy-dihydrostreptose	1	1	1	76502	74816	1	192569	179942	172769	186295	200829	205822	324993	353598	354588	150229	144206	151261	dideoxy-dihydrostreptose [ C6 H12 O3, tgt=68.56, overall=68.56 ]	(132.07469, 4220.9077)(114.06461, 10485.095)(118.08501, 127367.484)(119.08781, 3330.5115)(156.0749, 24931.92)(140.06602, 2298.9893)
2-morpholinoethanol	1	1	1	1	1	1	1097960	1074901	1122021	1	1	1	1	1	1	1	1	1	2-morpholinoethanol [ C6 H13 N O2, tgt=47.38, overall=47.38 ]	(132.09999, 26563.861)(136.07307, 1069.9)
D-allo-isoleucine	1	1	1	1	1	1	1097960	1074901	1122021	1	1	1	1	1	1	1	1	1	D-allo-isoleucine [ C6 H13 N O2, tgt=47.38, overall=47.38 ]	(132.09999, 26563.861)(136.07307, 1069.9)
&beta\-alanine betaine	1	1	1	1	1	1	1097960	1074901	1122021	1	1	1	1	1	1	1	1	1	&beta\-alanine betaine [ C6 H13 N O2, tgt=47.38, overall=47.38 ]	(132.09999, 26563.861)(136.07307, 1069.9)
L-iallo/i-isoleucine	1	1	1	1	1	1	1097960	1074901	1122021	1	1	1	1	1	1	1	1	1	L-iallo/i-isoleucine [ C6 H13 N O2, tgt=47.38, overall=47.38 ]	(132.09999, 26563.861)(136.07307, 1069.9)
D-isoleucine	1	1	1	1	1	1	1097960	1074901	1122021	1	1	1	1	1	1	1	1	1	D-isoleucine [ C6 H13 N O2, tgt=47.38, overall=47.38 ]	(132.09999, 26563.861)(136.07307, 1069.9)
1-nitrohexane	1	1	1	1	1	1	1097960	1074901	1122021	1	1	1	1	1	1	1	1	1	1-nitrohexane [ C6 H13 N O2, tgt=47.38, overall=47.38 ]	(132.09999, 26563.861)(136.07307, 1069.9)
6-aminohexanoate	1	1	1	1	1	1	1097960	1074901	1122021	1	1	1	1	1	1	1	1	1	6-aminohexanoate [ C6 H13 N O2, tgt=47.38, overall=47.38 ]	(132.09999, 26563.861)(136.07307, 1069.9)
L-leucine	1	1	1	1	1	1	1097960	1074901	1122021	1	1	1	1	1	1	1	1	1	L-leucine [ C6 H13 N O2, tgt=47.38, overall=47.38 ]	(132.09999, 26563.861)(136.07307, 1069.9)
iN/i-methyl-L-valine	1	1	1	1	1	1	1097960	1074901	1122021	1	1	1	1	1	1	1	1	1	iN/i-methyl-L-valine [ C6 H13 N O2, tgt=47.38, overall=47.38 ]	(132.09999, 26563.861)(136.07307, 1069.9)
L-norleucine	1	1	1	1	1	1	1097960	1074901	1122021	1	1	1	1	1	1	1	1	1	L-norleucine [ C6 H13 N O2, tgt=47.38, overall=47.38 ]	(132.09999, 26563.861)(136.07307, 1069.9)
iN/i-(3-hydroxybutan-2-yl)acetamide	1	1	1	1	1	1	1097960	1074901	1122021	1	1	1	1	1	1	1	1	1	iN/i-(3-hydroxybutan-2-yl)acetamide [ C6 H13 N O2, tgt=47.38, overall=47.38 ]	(132.09999, 26563.861)(136.07307, 1069.9)
L-isoleucine	1	1	1	1	1	1	1097960	1074901	1122021	1	1	1	1	1	1	1	1	1	L-isoleucine [ C6 H13 N O2, tgt=47.38, overall=47.38 ]	(132.09999, 26563.861)(136.07307, 1069.9)
(3iR/i)-&beta\-leucine	1	1	1	1	1	1	1097960	1074901	1122021	1	1	1	1	1	1	1	1	1	(3iR/i)-&beta\-leucine [ C6 H13 N O2, tgt=47.38, overall=47.38 ]	(132.09999, 26563.861)(136.07307, 1069.9)
D-leucine	1	1	1	1	1	1	1097960	1074901	1122021	1	1	1	1	1	1	1	1	1	D-leucine [ C6 H13 N O2, tgt=47.38, overall=47.38 ]	(132.09999, 26563.861)(136.07307, 1069.9)
L-methioninamide	1	1	1	1	1	1	1	1	1	1	1	1	96720	104736	104104	1	1	1	L-methioninamide [ C5 H13 N2 O S, tgt= ]	(136.06036, 29750.828)(132.07474, 7726.0728)(176.06355, 1622.2001)
(iS/i)-ureidoglycine	215398	209787	237563	1	1	1	1	1	1	1	1	1	1	1	1	1	1	1	(iS/i)-ureidoglycine [ C3 H7 N3 O3, tgt= ]	(136.06036, 54768.31)(156.04015, 11074.184)
(iS/i)-mandelonitrile	215398	209787	237563	1	1	1	1	1	1	1	1	1	1	1	1	1	1	1	(iS/i)-mandelonitrile [ C8 H7 N O, tgt= ]	(136.06036, 54768.31)(156.04015, 11074.184)
(4-hydroxyphenyl)acetonitrile	215398	209787	237563	1	1	1	1	1	1	1	1	1	1	1	1	1	1	1	(4-hydroxyphenyl)acetonitrile [ C8 H7 N O, tgt= ]	(136.06036, 54768.31)(156.04015, 11074.184)
(iR/i)-mandelonitrile	215398	209787	237563	1	1	1	1	1	1	1	1	1	1	1	1	1	1	1	(iR/i)-mandelonitrile [ C8 H7 N O, tgt= ]	(136.06036, 54768.31)(156.04015, 11074.184)
5-hydroxyindole	215398	209787	237563	1	1	1	1	1	1	1	1	1	1	1	1	1	1	1	5-hydroxyindole [ C8 H7 N O, tgt= ]	(136.06036, 54768.31)(156.04015, 11074.184)
indolin-2-one	215398	209787	237563	1	1	1	1	1	1	1	1	1	1	1	1	1	1	1	indolin-2-one [ C8 H7 N O, tgt= ]	(136.06036, 54768.31)(156.04015, 11074.184)
indoxyl	215398	209787	237563	1	1	1	1	1	1	1	1	1	1	1	1	1	1	1	indoxyl [ C8 H7 N O, tgt= ]	(136.06036, 54768.31)(156.04015, 11074.184)
(2iR/i)-2*3-dihydroxy-3-methylbutanoate	215398	209787	237563	1	1	1	1	1	1	1	1	1	1	1	1	1	1	1	(2iR/i)-2*3-dihydroxy-3-methylbutanoate [ C5 H9 O4, tgt= ]	(136.06036, 54768.31)(156.04015, 11074.184)
indolin-3-one	215398	209787	237563	1	1	1	1	1	1	1	1	1	1	1	1	1	1	1	indolin-3-one [ C8 H7 N O, tgt= ]	(136.06036, 54768.31)(156.04015, 11074.184)
2-descarboxy-cyclo-dopa	1	1	1	1	1	1	109931	86994	102100	1	1	1	1	1	1	1	1	1	2-descarboxy-cyclo-dopa [ C8 H11 N O2, tgt= ]	(136.07307, 2701.5234)(176.06355, 3836.8503)
4-deoxypyridoxine	1	1	1	1	1	1	109931	86994	102100	1	1	1	1	1	1	1	1	1	4-deoxypyridoxine [ C8 H11 N O2, tgt= ]	(136.07307, 2701.5234)(176.06355, 3836.8503)
4-methyl-4-sulfanylpentan-2-ol	1	1	1	1	1	1	876664	842191	835845	1	1	1	1	1	1	1	1	1	4-methyl-4-sulfanylpentan-2-ol [ C6 H14 O S, tgt= ]	(136.07307, 982.60333)(118.06344, 523.9133)
3-sulfanylhexan-1-ol	1	1	1	1	1	1	876664	842191	835845	1	1	1	1	1	1	1	1	1	3-sulfanylhexan-1-ol [ C6 H14 O S, tgt= ]	(136.07307, 982.60333)(118.06344, 523.9133)
5-fluoro-xylulose	1	1	1	1	1	1	1	1	1	1	1	1	211818	228390	236347	1	1	1	5-fluoro-xylulose [ C5 H9 F O4, tgt=49.42, overall=49.42 ]	(136.37859, 1246.6533)(137.04355, 2443.4)(136.0464, 728.17)
&alpha\-xylosyl fluoride	1	1	1	1	1	1	1	1	1	1	1	1	211818	228390	236347	1	1	1	&alpha\-xylosyl fluoride [ C5 H9 F O4, tgt=49.42, overall=49.42 ]	(136.37859, 1246.6533)(137.04355, 2443.4)(136.0464, 728.17)
guanine	1450960	1458649	1482483	666496	593417	643281	1	1	224269	455703	464194	481568	211818	228390	236347	230329	1	1	guanine [ C5 H5 N5 O, tgt=46.88, overall=46.88 ]	(136.68071, 587.0863)(137.0436, 2364.3164)(174.0361, 1343.0923)(152.05481, 15926.569)
6-hydroxyaminopurine	1450960	1458649	1482483	666496	593417	643281	1	1	224269	455703	464194	481568	211818	228390	236347	230329	1	1	6-hydroxyaminopurine [ C5 H5 N5 O, tgt=46.88, overall=46.88 ]	(136.68071, 587.0863)(137.0436, 2364.3164)(174.0361, 1343.0923)(152.05481, 15926.569)
isoguanine	1450960	1458649	1482483	666496	593417	643281	1	1	224269	455703	464194	481568	211818	228390	236347	230329	1	1	isoguanine [ C5 H5 N5 O, tgt=46.88, overall=46.88 ]	(136.68071, 587.0863)(137.0436, 2364.3164)(174.0361, 1343.0923)(152.05481, 15926.569)
bacimethrin	168192	162882	179787	191953	185072	185109	355356	331673	334576	437816	418050	423924	306970	319146	329938	648151	542741	659426	bacimethrin [ C6 H9 N3 O2, tgt=44.24, overall=44.24 ]	(140.06615, 10294.31)(178.05615, 359.698)(156.07478, 20132.727)
L-histidine	168192	162882	179787	191953	185072	185109	355356	331673	334576	437816	418050	423924	306970	319146	329938	648151	542741	659426	L-histidine [ C6 H9 N3 O2, tgt=44.24, overall=44.24 ]	(140.06615, 10294.31)(178.05615, 359.698)(156.07478, 20132.727)
D-histidine	168192	162882	179787	191953	185072	185109	355356	331673	334576	437816	418050	423924	306970	319146	329938	648151	542741	659426	D-histidine [ C6 H9 N3 O2, tgt=44.24, overall=44.24 ]	(140.06615, 10294.31)(178.05615, 359.698)(156.07478, 20132.727)
3-(pyrazol-1-yl)-L-alanine	168192	162882	179787	191953	185072	185109	355356	331673	334576	437816	418050	423924	306970	319146	329938	648151	542741	659426	3-(pyrazol-1-yl)-L-alanine [ C6 H9 N3 O2, tgt=44.24, overall=44.24 ]	(140.06615, 10294.31)(178.05615, 359.698)(156.07478, 20132.727)
hydroxymethylserine	1265794	1280845	1305824	530182	514635	517359	130006	125838	124007	974401	977886	975219	909812	963813	988062	634414	389324	381801	hydroxymethylserine [ C4 H9 N O4, tgt=47.35, overall=47.35 ]	(140.06618, 21372.848)(136.06035, 22298.7)(143.0377, 2569.4312)
4-hydroxy-L-threonine	1265794	1280845	1305824	530182	514635	517359	130006	125838	124007	974401	977886	975219	909812	963813	988062	634414	389324	381801	4-hydroxy-L-threonine [ C4 H9 N O4, tgt=47.35, overall=47.35 ]	(140.06618, 21372.848)(136.06035, 22298.7)(143.0377, 2569.4312)
4-hydroxy-L-iallo/i-threonine	1265794	1280845	1305824	530182	514635	517359	130006	125838	124007	974401	977886	975219	909812	963813	988062	634414	389324	381801	4-hydroxy-L-iallo/i-threonine [ C4 H9 N O4, tgt=47.35, overall=47.35 ]	(140.06618, 21372.848)(136.06035, 22298.7)(143.0377, 2569.4312)
3*4-dihydroxybenzylamine	1	1	1	938824	1	1	1	1	1	1	1	1	1	1	1	1	1	1	3*4-dihydroxybenzylamine [ C7 H10 N O2, tgt= ]	(140.0665, 37400.97)(148.0588, 445.71)
4-oxopentanoate	1552253	1538612	1591663	1	1554106	1497271	1	1540952	1484467	1827750	613874	1592669	1555446	1534643	1560262	1550049	1	1	4-oxopentanoate [ C5 H7 O3, tgt=11.59, overall=11.59 ]	(143.03784, 15518.481)(120.02169, 17959.115)
glutarate semialdehyde	1552253	1538612	1591663	1	1554106	1497271	1	1540952	1484467	1827750	613874	1592669	1555446	1534643	1560262	1550049	1	1	glutarate semialdehyde [ C5 H7 O3, tgt=11.59, overall=11.59 ]	(143.03784, 15518.481)(120.02169, 17959.115)
3-oxopentanoate	1552253	1538612	1591663	1	1554106	1497271	1	1540952	1484467	1827750	613874	1592669	1555446	1534643	1560262	1550049	1	1	3-oxopentanoate [ C5 H7 O3, tgt=11.59, overall=11.59 ]	(143.03784, 15518.481)(120.02169, 17959.115)
3-methyl-2-oxobutanoate	1552253	1538612	1591663	1	1554106	1497271	1	1540952	1484467	1827750	613874	1592669	1555446	1534643	1560262	1550049	1	1	3-methyl-2-oxobutanoate [ C5 H7 O3, tgt=11.59, overall=11.59 ]	(143.03784, 15518.481)(120.02169, 17959.115)
L-tetrahydro-2-furoic acid	1552253	1538612	1591663	1	1554106	1497271	1	1540952	1484467	1827750	613874	1592669	1555446	1534643	1560262	1550049	1	1	L-tetrahydro-2-furoic acid [ C5 H7 O3, tgt=11.59, overall=11.59 ]	(143.03784, 15518.481)(120.02169, 17959.115)
2-methylacetoacetate	1552253	1538612	1591663	1	1554106	1497271	1	1540952	1484467	1827750	613874	1592669	1555446	1534643	1560262	1550049	1	1	2-methylacetoacetate [ C5 H7 O3, tgt=11.59, overall=11.59 ]	(143.03784, 15518.481)(120.02169, 17959.115)
2-oxovalerate	1552253	1538612	1591663	1	1554106	1497271	1	1540952	1484467	1827750	613874	1592669	1555446	1534643	1560262	1550049	1	1	2-oxovalerate [ C5 H7 O3, tgt=11.59, overall=11.59 ]	(143.03784, 15518.481)(120.02169, 17959.115)
1-butanesulfonate	1552253	1538612	1591663	1528954	1554106	1497271	1523242	1540952	1484467	1827750	1038583	1592669	1555446	1534643	1560262	1550049	1486161	1509051	1-butanesulfonate [ C4 H9 O3 S, tgt=45.54, overall=45.54 ]	(143.0379, 15301.48)(120.02171, 17618.408)
2-amino-4-carboxypyrimidine	1552253	1538612	1591663	1528954	1554106	1497271	1523242	1540952	1484467	1827750	1038583	1592669	1555446	1534643	1560262	1550049	1486161	1509051	2-amino-4-carboxypyrimidine [ C5 H4 N3 O2, tgt=21.99, overall=21.99 ]	(143.0379, 15301.48)(120.02171, 17618.408)(147.02151, 440.04535)
5-(2-hydroxyethyl)-4-methylthiazole	1	1	1	1	1	1	1302883	1306118	1247051	1	1	1	1	1	1	1346768	1322048	1339640	5-(2-hydroxyethyl)-4-methylthiazole [ C6 H9 N O S, tgt=27.82, overall=27.82 ]	(143.03798, 14882.786)(127.03727, 147.04)
5-hydroxymethyluracil	1	1	1	1	1	1	1068062	1	1	1	1	1	1	1	1	1	1285384	1	5-hydroxymethyluracil [ C5 H6 N2 O3, tgt= ]	(143.03809, 15034.175)(127.0373, 183.69)
&beta\-homoleucine	1	1	1	1	1	1	1	242248	1	1	1	1	1	1	1	245019	234682	239755	&beta\-homoleucine [ C7 H15 N O2, tgt= ]	(146.11533, 9991.005)(147.11078, 609.8567)(154.09546, 609.64746)
&gamma\-butyrobetaine	1	1	1	1	1	1	1	242248	1	1	1	1	1	1	1	245019	234682	239755	&gamma\-butyrobetaine [ C7 H15 N O2, tgt= ]	(146.11533, 9991.005)(147.11078, 609.8567)(154.09546, 609.64746)
4-guanidinobutyramide	1	1	1	1	1	1	1	242248	1	1	1	1	1	1	1	245019	234682	239755	4-guanidinobutyramide [ C5 H13 N4 O, tgt= ]	(146.11533, 9991.005)(147.11078, 609.8567)(154.09546, 609.64746)
acetylcholine	1	1	1	1	1	1	1	1	1	1	1	1	1	1	1	245019	234682	239755	acetylcholine [ C7 H16 N O2, tgt= ]	(146.11537, 10136.203)(147.11078, 609.8567)
D-carnitine	2171533	2101135	2147613	4479560	4444880	4431579	7529758	7422055	7309575	2422823	2497629	2635127	5420044	5403236	5572990	6548108	6513158	6505707	D-carnitine [ C7 H15 N O3, tgt=78.25, overall=78.25 ]	(147.11063, 698.92737)(162.11093, 109549.586)(163.1136, 3058.6013)(166.08417, 58245.23)(167.08711, 1812.4972)
L-carnitine	2171533	2101135	2147613	4479560	4444880	4431579	7529758	7422055	7309575	2422823	2497629	2635127	5420044	5403236	5572990	6548108	6513158	6505707	L-carnitine [ C7 H15 N O3, tgt=78.25, overall=78.25 ]	(147.11063, 698.92737)(162.11093, 109549.586)(163.1136, 3058.6013)(166.08417, 58245.23)(167.08711, 1812.4972)
3-(iN/i-morpholino)propanal	1946384	1870501	1913200	1276781	1318931	1326598	2672862	2652500	2648114	1880480	1984792	2087525	3044851	2920494	3079083	2368774	2211942	2249426	3-(iN/i-morpholino)propanal [ C7 H13 N O2, tgt=78.25, overall=78.25 ]	(147.1108, 395.37)(166.08417, 74605.984)(167.08711, 2325.4956)
D-proline betaine	1946384	1870501	1913200	1276781	1318931	1326598	2672862	2652500	2648114	1880480	1984792	2087525	3044851	2920494	3079083	2368774	2211942	2249426	D-proline betaine [ C7 H13 N O2, tgt=78.25, overall=78.25 ]	(147.1108, 395.37)(166.08417, 74605.984)(167.08711, 2325.4956)
L-proline betaine	1946384	1870501	1913200	1276781	1318931	1326598	2672862	2652500	2648114	1880480	1984792	2087525	3044851	2920494	3079083	2368774	2211942	2249426	L-proline betaine [ C7 H13 N O2, tgt=78.25, overall=78.25 ]	(147.1108, 395.37)(166.08417, 74605.984)(167.08711, 2325.4956)
crotono-betaine	1946384	1870501	1913200	1276781	1318931	1326598	2672862	2652500	2648114	1880480	1984792	2087525	3044851	2920494	3079083	2368774	2211942	2249426	crotono-betaine [ C7 H13 N O2, tgt=78.25, overall=78.25 ]	(147.1108, 395.37)(166.08417, 74605.984)(167.08711, 2325.4956)
iN*N/i-dihydroxy-L-valine	389473	372455	425535	104528	105491	106182	1	1	1	1	1	112917	1	100839	112763	182352	157706	161641	iN*N/i-dihydroxy-L-valine [ C5 H10 N O4, tgt= ]	(148.05858, 3537.573)(130.04797, 5412.5376)(176.06355, 2498.87)
iS/i-(2-aminoethyl)-L-cysteine	1816240	1772793	1779802	1276781	1247667	1326535	1	1	1	1	1	1	1	2924529	2774555	2410924	2211942	2257837	iS/i-(2-aminoethyl)-L-cysteine [ C5 H13 N2 O2 S, tgt= ]	(148.42169, 1890.0585)(152.0549, 15725.638)
(1R*2R)-3-chlorocyClohexa-3*5-diene-1*2-diol	176528	185661	179363	171109	165022	162427	156881	150102	1	1641293	554521	133540	128956	168893	158318	201488	215957	200303	(1R*2R)-3-chlorocyClohexa-3*5-diene-1*2-diol [ C6 H7 Cl O2, tgt=46.48, overall=46.48 ]	(148.55087, 7586.8584)(158.00111, 50616.258)
L-2-amino-4-chloropent-4-enoate	176528	186783	179363	171109	165303	162427	157496	150398	144660	181714	194008	185750	157047	169187	162692	201488	215957	201636	L-2-amino-4-chloropent-4-enoate [ C5 H8 Cl N O2, tgt=20.03, overall=20.03 ]	(149.02145, 9057.827)(158.00105, 4005.6033)
methiin	148698	137823	139452	106605	103735	106293	138373	132290	131554	111378	1	1	202608	207415	211344	180326	177640	177934	methiin [ C4 H9 N O3 S, tgt=10.71, overall=10.71 ]	(151.0336, 11791.826)(152.03473, 667.10333)(158.00137, 77078.664)
3-chloro-1-phenyl-1-propanone	1	291802	282975	1	1	1	1	1	1	1	1	1	303127	175717	171857	302327	307239	106425	3-chloro-1-phenyl-1-propanone [ C9 H9 Cl O, tgt=32.01, overall=32.01 ]	(151.03363, 10403.729)(152.03473, 547.30334)(192.022, 358.62)
3*4-dihydroxyphenylglycolaldehyde	1	1	1	1	1	1	1	1	1	1	1	1	190933	195849	200276	174918	172372	172423	3*4-dihydroxyphenylglycolaldehyde [ C8 H8 O4, tgt=74.15, overall=74.15 ]	(151.03365, 14569.258)(152.03473, 661.555)
(2iS/i)-(-)-furaneol	1	1	1	1	1	1	1	1	1	1	1	1	190933	201237	200276	174918	172372	172423	(2iS/i)-(-)-furaneol [ C6 H8 O3, tgt=48.84, overall=48.84 ]	(151.03365, 14569.258)(152.03473, 661.555)
2*6-dimethoxy-1*4-benzoquinone	1	1	1	1	1	1	1	1	1	1	1	1	190933	195849	200276	174918	172372	172423	2*6-dimethoxy-1*4-benzoquinone [ C8 H8 O4, tgt=74.15, overall=74.15 ]	(151.03365, 14569.258)(152.03473, 661.555)
2-dehydropantolactone	1	1	1	1	1	1	1	1	1	1	1	1	190933	201237	200276	174918	172372	172423	2-dehydropantolactone [ C6 H8 O3, tgt=48.84, overall=48.84 ]	(151.03365, 14569.258)(152.03473, 661.555)
N-dimethylethanolamine phosphate	1	1	1	1	1	1	1	1	1	1	1	1	190933	195849	200276	174918	172372	172423	N-dimethylethanolamine phosphate [ C4 H11 N O4 P, tgt=78.65, overall=78.65 ]	(151.03365, 14569.258)(152.03473, 661.555)
2*5-bis-hydroxymethylfuran	1	1	1	1	1	1	1	1	1	1	1	1	190933	201237	200276	174918	172372	172423	2*5-bis-hydroxymethylfuran [ C6 H8 O3, tgt=48.84, overall=48.84 ]	(151.03365, 14569.258)(152.03473, 661.555)
4-deoxy-L-fucono-1*5-lactone	1	1	1	1	1	1	1	1	1	1	1	1	190933	195849	200276	174918	172372	172423	4-deoxy-L-fucono-1*5-lactone [ C6 H10 O4, tgt=48.84, overall=48.84 ]	(151.03365, 14569.258)(152.03473, 661.555)
dihydrophloroglucinol	1	1	1	1	1	1	1	1	1	1	1	1	190933	201237	200276	174918	172372	172423	dihydrophloroglucinol [ C6 H8 O3, tgt=48.84, overall=48.84 ]	(151.03365, 14569.258)(152.03473, 661.555)
2-hydroxy-3-butynoate	1	1	1	1	1	1	1	1	1	1	1	1	190933	201237	200276	174918	172372	172423	2-hydroxy-3-butynoate [ C6 H8 O3, tgt=48.84, overall=48.84 ]	(151.03365, 14569.258)(152.03473, 661.555)
L-aculose	1	1	1	1	1	1	1	1	1	1	1	1	190933	201237	200276	174918	172372	172423	L-aculose [ C6 H8 O3, tgt=48.84, overall=48.84 ]	(151.03365, 14569.258)(152.03473, 661.555)
cinerulose B	1	1	1	1	1	1	1	1	1	1	1	1	190933	195849	200276	174918	172372	172423	cinerulose B [ C6 H10 O4, tgt=48.84, overall=48.84 ]	(151.03365, 14569.258)(152.03473, 661.555)
(2iR/i)-(+)-furaneol	1	1	1	1	1	1	1	1	1	1	1	1	190933	201237	200276	174918	172372	172423	(2iR/i)-(+)-furaneol [ C6 H8 O3, tgt=48.84, overall=48.84 ]	(151.03365, 14569.258)(152.03473, 661.555)
piperonal	1	1	1	1	1	1	1	1	1	1	1	1	190933	195911	200276	174918	172372	172423	piperonal [ C8 H6 O3, tgt=74.15, overall=74.15 ]	(151.03365, 14569.258)(152.03473, 661.555)
D-galactal	1	1	1	1	1	1	1	1	1	1	1	1	190933	195849	200276	174918	172372	172423	D-galactal [ C6 H10 O4, tgt=48.84, overall=48.84 ]	(151.03365, 14569.258)(152.03473, 661.555)
2-acetylphloroglucinol	1	1	1	1	1	1	1	1	1	1	1	1	190933	195849	200276	174918	172372	172423	2-acetylphloroglucinol [ C8 H8 O4, tgt=74.15, overall=74.15 ]	(151.03365, 14569.258)(152.03473, 661.555)
furaneol (enol form)	1	1	1	1	1	1	1	1	1	1	1	1	190933	201237	200276	174918	172372	172423	furaneol (enol form) [ C6 H8 O3, tgt=48.84, overall=48.84 ]	(151.03365, 14569.258)(152.03473, 661.555)
4-nitrobenzaldehyde	1	1	1	1	1	1	1	1	1	1	1	1	202608	207415	211344	180326	132358	177934	4-nitrobenzaldehyde [ C7 H5 N O3, tgt=47.11, overall=47.11 ]	(152.03473, 661.555)(175.01591, 4188.978)
3-nitrobenzaldehyde	1	1	1	1	1	1	1	1	1	1	1	1	202608	207415	211344	180326	132358	177934	3-nitrobenzaldehyde [ C7 H5 N O3, tgt=47.11, overall=47.11 ]	(152.03473, 661.555)(175.01591, 4188.978)
2-nitrobenzaldehyde	1	1	1	1	1	1	1	1	1	1	1	1	202608	207415	211344	180326	132358	177934	2-nitrobenzaldehyde [ C7 H5 N O3, tgt=47.11, overall=47.11 ]	(152.03473, 661.555)(175.01591, 4188.978)
2-hydroxy-4-nitroanisole	165291	154133	166595	1	1	1	1	1	1	1	1	1	202608	207415	211344	180326	132358	177934	2-hydroxy-4-nitroanisole [ C7 H7 N O4, tgt=47.11, overall=47.11 ]	(152.03473, 661.555)(192.02202, 1255.8567)(175.01587, 3979.9443)
4-methyl-3-nitrocatechol	165291	154133	166595	1	1	1	1	1	1	1	1	1	202608	207415	211344	180326	132358	177934	4-methyl-3-nitrocatechol [ C7 H7 N O4, tgt=47.11, overall=47.11 ]	(152.03473, 661.555)(192.02202, 1255.8567)(175.01587, 3979.9443)
(2Z*4E)-2-amino-5-methyl-muconate	165291	154133	166595	1	1	1	1	1	1	1	1	1	202608	207415	211344	180326	132358	177934	(2Z*4E)-2-amino-5-methyl-muconate [ C7 H7 N O4, tgt=47.11, overall=47.11 ]	(152.03473, 661.555)(192.02202, 1255.8567)(175.01587, 3979.9443)
(iS/i)-2*3*4*5-tetrahydrodipicolinate	165291	154133	166595	1	1	1	1	1	1	1	1	1	202608	207415	211344	180326	132358	177934	(iS/i)-2*3*4*5-tetrahydrodipicolinate [ C7 H7 N O4, tgt=47.11, overall=47.11 ]	(152.03473, 661.555)(192.02202, 1255.8567)(175.01587, 3979.9443)
4-methyl-5-nitrocatechol	165291	154133	166595	1	1	1	1	1	1	1	1	1	202608	207415	211344	180326	132358	177934	4-methyl-5-nitrocatechol [ C7 H7 N O4, tgt=47.11, overall=47.11 ]	(152.03473, 661.555)(192.02202, 1255.8567)(175.01587, 3979.9443)
3-methyl-4-nitrocatechol	165291	154133	166595	1	1	1	1	1	1	1	1	1	202608	207415	211344	180326	132358	177934	3-methyl-4-nitrocatechol [ C7 H7 N O4, tgt=47.11, overall=47.11 ]	(152.03473, 661.555)(192.02202, 1255.8567)(175.01587, 3979.9443)
4-methyl-6-nitrocatechol	165291	154133	166595	1	1	1	1	1	1	1	1	1	202608	207415	211344	180326	132358	177934	4-methyl-6-nitrocatechol [ C7 H7 N O4, tgt=47.11, overall=47.11 ]	(152.03473, 661.555)(192.02202, 1255.8567)(175.01587, 3979.9443)
1-pentanesulfonate	1450960	1458649	1482483	1	1	1	1	1	1	455703	464194	481568	211818	1	1	1	1	1	1-pentanesulfonate [ C5 H11 O3 S, tgt=10.09, overall=10.09 ]	(152.0545, 10726.473)(137.04341, 874.3143)(174.036, 1674.005)
piperazate	1360596	1363442	1386686	632416	616970	614912	250698	229217	224269	396407	402831	434157	211818	228390	236347	230329	237731	241434	piperazate [ C5 H9 N2 O2, tgt=41.10, overall=41.10 ]	(152.0548, 12404.992)(114.064766, 4628.346)(116.069244, 28159.908)(132.07468, 1738.7817)(136.04605, 621.52747)
4-hydroxybenzoate hydrazide	1360596	1363442	1386686	632416	616970	614912	250698	229217	224269	396407	402831	434157	211818	228390	236347	230329	237731	241434	4-hydroxybenzoate hydrazide [ C7 H8 N2 O2, tgt=46.10, overall=46.10 ]	(152.0548, 12404.992)(156.07487, 11161.119)(136.06038, 24189.36)(140.06622, 26794.291)(178.05615, 227.078)
(iZ/i)-[(4-hydroxyphenyl)acetaldehyde oxime]	215398	209787	237563	1	1	1	1	1	1	1	1	1	1	1	1	1	1	1	(iZ/i)-[(4-hydroxyphenyl)acetaldehyde oxime] [ C8 H9 N O2, tgt= ]	(156.07474, 3218.22)(136.06036, 54768.31)(156.04015, 11074.184)
icis/i-indole-2*3-dihydrodiol	215398	209787	237563	1	1	1	1	1	1	1	1	1	1	1	1	1	1	1	icis/i-indole-2*3-dihydrodiol [ C8 H9 N O2, tgt= ]	(156.07474, 3218.22)(136.06036, 54768.31)(156.04015, 11074.184)
D-phenylglycine	215398	209787	237563	1	1	1	1	1	1	1	1	1	1	1	1	1	1	1	D-phenylglycine [ C8 H9 N O2, tgt= ]	(156.07474, 3218.22)(136.06036, 54768.31)(156.04015, 11074.184)
(iR/i)-mandelamide	215398	209787	237563	1	1	1	1	1	1	1	1	1	1	1	1	1	1	1	(iR/i)-mandelamide [ C8 H9 N O2, tgt= ]	(156.07474, 3218.22)(136.06036, 54768.31)(156.04015, 11074.184)
(E)-(4-hydroxyphenyl)acetaldehyde oxime	215398	209787	237563	1	1	1	1	1	1	1	1	1	1	1	1	1	1	1	(E)-(4-hydroxyphenyl)acetaldehyde oxime [ C8 H9 N O2, tgt= ]	(156.07474, 3218.22)(136.06036, 54768.31)(156.04015, 11074.184)
4-(hydroxyphenyl)acetamide	215398	209787	237563	1	1	1	1	1	1	1	1	1	1	1	1	1	1	1	4-(hydroxyphenyl)acetamide [ C8 H9 N O2, tgt= ]	(156.07474, 3218.22)(136.06036, 54768.31)(156.04015, 11074.184)
iO/i-methyl anthranilate	215398	209787	237563	1	1	1	1	1	1	1	1	1	1	1	1	1	1	1	iO/i-methyl anthranilate [ C8 H9 N O2, tgt= ]	(156.07474, 3218.22)(136.06036, 54768.31)(156.04015, 11074.184)
5-deoxypyridoxal	215398	209787	237563	1	1	1	1	1	1	1	1	1	1	1	1	1	1	1	5-deoxypyridoxal [ C8 H9 N O2, tgt= ]	(156.07474, 3218.22)(136.06036, 54768.31)(156.04015, 11074.184)
1-iaci/i-nitro-2-phenylethane	215398	209787	237563	1	1	1	1	1	1	1	1	1	1	1	1	1	1	1	1-iaci/i-nitro-2-phenylethane [ C8 H9 N O2, tgt= ]	(156.07474, 3218.22)(136.06036, 54768.31)(156.04015, 11074.184)
acetaminophen	215398	209787	237563	1	1	1	1	1	1	1	1	1	1	1	1	1	1	1	acetaminophen [ C8 H9 N O2, tgt= ]	(156.07474, 3218.22)(136.06036, 54768.31)(156.04015, 11074.184)
4-hydroxy-5-methyl-2-propyl-3(2H)-furanone	168192	162882	179787	1	1	1	355356	331673	334576	431313	412509	423924	300651	312955	323107	648151	542741	659426	4-hydroxy-5-methyl-2-propyl-3(2H)-furanone [ C8 H12 O3, tgt=21.99, overall=21.99 ]	(156.07484, 17783.736)(182.07867, 2837.5364)
4-acetoxy-2*5-dimethyl-3(i2H/i)-furanone	168192	162882	179787	1	1	1	355356	331673	334576	431313	412509	423924	300651	312955	323107	648151	542741	659426	4-acetoxy-2*5-dimethyl-3(i2H/i)-furanone [ C8 H12 O3, tgt=21.99, overall=21.99 ]	(156.07484, 17783.736)(182.07867, 2837.5364)
cyclo(glycyl-L-prolyl)	1265794	1280845	1305824	425474	416778	406836	130006	125838	124007	974401	977886	975219	690647	963813	988062	634414	645060	655101	cyclo(glycyl-L-prolyl) [ C7 H10 N2 O2, tgt=15.96, overall=15.96 ]	(156.07487, 12298.616)(136.06042, 24557.656)(182.07866, 2597.8833)
nitrocyclohexane	187642	173062	204139	1	1	1	1	1	1	1	1	1	1	1	1	213530	196783	213334	nitrocyclohexane [ C6 H11 N O2, tgt= ]	(156.0749, 12738.515)(130.08423, 6714.9233)(136.06055, 33565.312)
cycloleucine	187642	173062	204139	1	1	1	1	1	1	1	1	1	1	1	1	213530	196783	213334	cycloleucine [ C6 H11 N O2, tgt= ]	(156.0749, 12738.515)(130.08423, 6714.9233)(136.06055, 33565.312)
(iR/i)-nipecotate	187642	173062	204139	1	1	1	1	1	1	1	1	1	1	1	1	213530	196783	213334	(iR/i)-nipecotate [ C6 H11 N O2, tgt= ]	(156.0749, 12738.515)(130.08423, 6714.9233)(136.06055, 33565.312)
(iS/i)-nipecotate	187642	173062	204139	1	1	1	1	1	1	1	1	1	1	1	1	213530	196783	213334	(iS/i)-nipecotate [ C6 H11 N O2, tgt= ]	(156.0749, 12738.515)(130.08423, 6714.9233)(136.06055, 33565.312)
D-pipecolate	187642	173062	204139	1	1	1	1	1	1	1	1	1	1	1	1	213530	196783	213334	D-pipecolate [ C6 H11 N O2, tgt= ]	(156.0749, 12738.515)(130.08423, 6714.9233)(136.06055, 33565.312)
iN/i-methyl-L-proline	187642	173062	204139	1	1	1	1	1	1	1	1	1	1	1	1	213530	196783	213334	iN/i-methyl-L-proline [ C6 H11 N O2, tgt= ]	(156.0749, 12738.515)(130.08423, 6714.9233)(136.06055, 33565.312)
vigabatrin	187642	173062	204139	1	1	1	1	1	1	1	1	1	1	1	1	213530	196783	213334	vigabatrin [ C6 H11 N O2, tgt= ]	(156.0749, 12738.515)(130.08423, 6714.9233)(136.06055, 33565.312)
iN/i-(3-oxobutan-2-yl)acetamide	187642	173062	204139	1	1	1	1	1	1	1	1	1	1	1	1	213530	196783	213334	iN/i-(3-oxobutan-2-yl)acetamide [ C6 H11 N O2, tgt= ]	(156.0749, 12738.515)(130.08423, 6714.9233)(136.06055, 33565.312)
4-acetamidobutanal	187642	173062	204139	1	1	1	1	1	1	1	1	1	1	1	1	213530	196783	213334	4-acetamidobutanal [ C6 H11 N O2, tgt= ]	(156.0749, 12738.515)(130.08423, 6714.9233)(136.06055, 33565.312)
L-pipecolate	187642	173062	204139	1	1	1	1	1	1	1	1	1	1	1	1	213530	196783	213334	L-pipecolate [ C6 H11 N O2, tgt= ]	(156.0749, 12738.515)(130.08423, 6714.9233)(136.06055, 33565.312)
(2S*4Z)-2-aminohex-4-enoate	187642	173062	204139	1	1	1	1	1	1	1	1	1	1	1	1	213530	196783	213334	(2S*4Z)-2-aminohex-4-enoate [ C6 H11 N O2, tgt= ]	(156.0749, 12738.515)(130.08423, 6714.9233)(136.06055, 33565.312)
(1S*2S)-coronamate	187642	173062	204139	1	1	1	1	1	1	1	1	1	1	1	1	213530	196783	213334	(1S*2S)-coronamate [ C6 H11 N O2, tgt= ]	(156.0749, 12738.515)(130.08423, 6714.9233)(136.06055, 33565.312)
4-methyl-proline	187642	173062	204139	1	1	1	1	1	1	1	1	1	1	1	1	213530	196783	213334	4-methyl-proline [ C6 H11 N O2, tgt= ]	(156.0749, 12738.515)(130.08423, 6714.9233)(136.06055, 33565.312)
1-chloro-2-nitrobenzene	1	1	1	1	1	1	1	1	1	43877948	1	1	1	1	1	1	1	1	1-chloro-2-nitrobenzene [ C6 H4 Cl N O2, tgt=45.69, overall=45.69 ]	(158.0009, 70756.17)(179.9872, 17.41)
1-chloro-4-nitrobenzene	1	1	1	1	1	1	1	1	1	43877948	1	1	1	1	1	1	1	1	1-chloro-4-nitrobenzene [ C6 H4 Cl N O2, tgt=45.69, overall=45.69 ]	(158.0009, 70756.17)(179.9872, 17.41)
1-chloro-3-nitrobenzene	1	1	1	1	1	1	1	1	1	43877948	1	1	1	1	1	1	1	1	1-chloro-3-nitrobenzene [ C6 H4 Cl N O2, tgt=45.69, overall=45.69 ]	(158.0009, 70756.17)(179.9872, 17.41)
benzenesulfonate	16298519	16280943	16336388	16487085	16432082	16329454	16271604	3093257	6426701	1	6478795	16688174	16181997	16297677	16337865	16231068	16104421	5568158	benzenesulfonate [ C6H5O3S, tgt= ]	(158.00134, 180683.88)(179.98795, 7408.5586)
&beta\-L-4-epi-vancosamine	281122	285207	290355	3252937	3195352	3201655	5000334	4906747	4812200	591549	570513	609373	2547900	2643346	2667968	4357535	4470375	4426245	&beta\-L-4-epi-vancosamine [ C7 H16 N O3, tgt=41.93, overall=41.93 ]	(162.11072, 92659.72)(163.11356, 3842.011)(147.11055, 1041.8683)(146.1153, 5748.008)(147.11066, 1032.3788)(167.08716, 2448.7302)
&beta\-L-vancosamine	281122	285207	290355	3252937	3195352	3201655	5000334	4906747	4812200	591549	570513	609373	2547900	2643346	2667968	4357535	4470375	4426245	&beta\-L-vancosamine [ C7 H16 N O3, tgt=41.93, overall=41.93 ]	(162.11072, 92659.72)(163.11356, 3842.011)(147.11055, 1041.8683)(146.1153, 5748.008)(147.11066, 1032.3788)(167.08716, 2448.7302)
(1H-indol-3-yl)-N-methylmethanamine	1	1	1	3170278	3100523	3102324	4779018	4693197	4597755	1	1	1	2375193	2482742	2485400	4166712	4283333	4239312	(1H-indol-3-yl)-N-methylmethanamine [ C10 H13 N2, tgt=69.68, overall=69.68 ]	(162.1109, 134974.33)(163.11356, 3986.371)
(R)-6-hydroxynicotine	1	1	1	3170278	3100523	3102324	4779018	4693197	4597755	1	1	1	2375193	2482742	2485400	4166712	4283333	4239312	(R)-6-hydroxynicotine [ C10 H15 N2 O, tgt=69.68, overall=69.68 ]	(162.1109, 134974.33)(163.11356, 3986.371)
(iS/i)-6-hydroxynicotine	1	1	1	3170278	3100523	3102324	4779018	4693197	4597755	1	1	1	2375193	2482742	2485400	4166712	4283333	4239312	(iS/i)-6-hydroxynicotine [ C10 H15 N2 O, tgt=69.68, overall=69.68 ]	(162.1109, 134974.33)(163.11356, 3986.371)
iN/i-methylmyosmine	1	1	1	3170278	3100523	3102324	4779018	4693197	4597755	1	1	1	2375193	2482742	2485400	4166712	4283333	4239312	iN/i-methylmyosmine [ C10 H13 N2, tgt=69.68, overall=69.68 ]	(162.1109, 134974.33)(163.11356, 3986.371)
nicotine-&Delta\sup1'5'/sup-iminium ion	1	1	1	3170278	3100523	3102324	4779018	4693197	4597755	1	1	1	2375193	2482742	2485400	4166712	4283333	4239312	nicotine-&Delta\sup1'5'/sup-iminium ion [ C10 H13 N2, tgt=69.68, overall=69.68 ]	(162.1109, 134974.33)(163.11356, 3986.371)
2'-hydroxynicotine	1	1	1	3170278	3100523	3102324	4779018	4693197	4597755	1	1	1	2375193	2482742	2485400	4166712	4283333	4239312	2'-hydroxynicotine [ C10 H15 N2 O, tgt=69.68, overall=69.68 ]	(162.1109, 134974.33)(163.11356, 3986.371)
tryptamine	1	1	1	3170278	3100523	3102324	4779018	4693197	4597755	1	1	1	2375193	2482742	2485400	4166712	4283333	4239312	tryptamine [ C10 H13 N2, tgt=69.68, overall=69.68 ]	(162.1109, 134974.33)(163.11356, 3986.371)
pseudooxynicotine	1	1	1	3170278	3100523	3102324	4779018	4693197	4597755	1	1	1	2375193	2482742	2485400	4166712	4283333	4239312	pseudooxynicotine [ C10 H15 N2 O, tgt=69.68, overall=69.68 ]	(162.1109, 134974.33)(163.11356, 3986.371)
(iE/i)-6-(methylsulfanyl)hexanal oxime	1	1	1	1	1	1	1	1	1	1	1	1	146556	147886	163659	1	1	1	(iE/i)-6-(methylsulfanyl)hexanal oxime [ C7 H15 N O S, tgt= ]	(166.0837, 9937.233)(144.07854, 7285.1797)
(2S)-2-amino-3-[(1S)-4-oxocyclohex-2-en-1-yl]propanoate	1200922	1189830	1216715	1074044	1045871	1057386	3252484	3185136	3157078	2448470	2505021	2674440	3862845	3877191	3958321	2895904	2896306	2900450	(2S)-2-amino-3-[(1S)-4-oxocyclohex-2-en-1-yl]propanoate [ C9 H13 N O3, tgt=79.82, overall=79.82 ]	(166.0838, 6688.1006)(188.06851, 70695.22)(189.07129, 3992.1187)
D-phenylalanine	1200922	1189830	1216715	1074044	1045871	1057386	3252484	3185136	3157078	2448470	2505021	2674440	3862845	3877191	3958321	2895904	2896306	2900450	D-phenylalanine [ C9 H11 N O2, tgt=79.82, overall=79.82 ]	(166.0838, 6688.1006)(188.06851, 70695.22)(189.07129, 3992.1187)
(3iS/i)-&beta\-phenylalanine	1200922	1189830	1216715	1074044	1045871	1057386	3252484	3185136	3157078	2448470	2505021	2674440	3862845	3877191	3958321	2895904	2896306	2900450	(3iS/i)-&beta\-phenylalanine [ C9 H11 N O2, tgt=79.82, overall=79.82 ]	(166.0838, 6688.1006)(188.06851, 70695.22)(189.07129, 3992.1187)
(3iR/i)-&beta\-phenylalanine	1200922	1189830	1216715	1074044	1045871	1057386	3252484	3185136	3157078	2448470	2505021	2674440	3862845	3877191	3958321	2895904	2896306	2900450	(3iR/i)-&beta\-phenylalanine [ C9 H11 N O2, tgt=79.82, overall=79.82 ]	(166.0838, 6688.1006)(188.06851, 70695.22)(189.07129, 3992.1187)
L-phenylalanine	1200922	1189830	1216715	1074044	1045871	1057386	3252484	3185136	3157078	2448470	2505021	2674440	3862845	3877191	3958321	2895904	2896306	2900450	L-phenylalanine [ C9 H11 N O2, tgt=79.82, overall=79.82 ]	(166.0838, 6688.1006)(188.06851, 70695.22)(189.07129, 3992.1187)
L-fucitol	2018689	1930302	1990056	1282350	1330041	1343003	2632115	2885901	2879894	1888965	2157829	2092168	2978815	2859610	3011561	2361935	2190923	2241474	L-fucitol [ C6 H14 O5, tgt=80.89, overall=80.89 ]	(166.08417, 72154.41)(167.08711, 2222.456)(154.0954, 451.27335)(189.07135, 2208.775)
D-quinovitol	2018689	1930302	1990056	1282350	1330041	1343003	2632115	2885901	2879894	1888965	2157829	2092168	2978815	2859610	3011561	2361935	2190923	2241474	D-quinovitol [ C6 H14 O5, tgt=80.89, overall=80.89 ]	(166.08417, 72154.41)(167.08711, 2222.456)(154.0954, 451.27335)(189.07135, 2208.775)
formylaminopyrimidine	2018689	1930302	1990056	1282350	1330041	1343003	2632115	2885901	2879894	1888965	2157829	2092168	2978815	2859610	3011561	2361935	2190923	2241474	formylaminopyrimidine [ C7 H10 N4 O, tgt=70.44, overall=70.44 ]	(166.08417, 72154.41)(167.08711, 2222.456)(154.0954, 451.27335)(189.07135, 2208.775)
3-deoxy-D-galactose	2018689	1930302	1990056	1282350	1330041	1343003	2632115	2885901	2879894	1888965	2157829	2092168	2978815	2859610	3011561	2361935	2190923	2241474	3-deoxy-D-galactose [ C6 H14 O5, tgt=80.89, overall=80.89 ]	(166.08417, 72154.41)(167.08711, 2222.456)(154.0954, 451.27335)(189.07135, 2208.775)
L-rhamnitol	2018689	1930302	1990056	1282350	1330041	1343003	2632115	2885901	2879894	1888965	2157829	2092168	2978815	2859610	3011561	2361935	2190923	2241474	L-rhamnitol [ C6 H14 O5, tgt=80.89, overall=80.89 ]	(166.08417, 72154.41)(167.08711, 2222.456)(154.0954, 451.27335)(189.07135, 2208.775)
8-keto-7-aminoperlagonate	2018689	1930302	1990056	1282350	1330041	1343003	2632115	2885901	2879894	1888965	2157829	2092168	2978815	2859610	3011561	2361935	2190923	2241474	8-keto-7-aminoperlagonate [ C9 H14 N O3, tgt=50.07, overall=50.07 ]	(166.08417, 72154.41)(167.08711, 2222.456)(189.07135, 2208.775)
normetanephrine	2018689	1930302	1990056	1282350	1330041	1343003	2632115	2885901	2879894	1888965	2157829	2092168	2978815	2859610	3011561	2361935	2190923	2241474	normetanephrine [ C9 H14 N O3, tgt=50.07, overall=50.07 ]	(166.08417, 72154.41)(167.08711, 2222.456)(189.07135, 2208.775)
(R)-adrenaline	2018689	1930302	1990056	1282350	1330041	1343003	2632115	2885901	2879894	1888965	2157829	2092168	2978815	2859610	3011561	2361935	2190923	2241474	(R)-adrenaline [ C9 H14 N O3, tgt=50.07, overall=50.07 ]	(166.08417, 72154.41)(167.08711, 2222.456)(189.07135, 2208.775)
difluoromethylornithine	1816240	1753786	1779802	1210352	1247667	1243963	2408502	2372272	2376802	1762755	1882044	1940347	2751495	2641666	2775341	2173897	2037280	2061362	difluoromethylornithine [ C6 H13 F2 N2 O2, tgt=59.56, overall=59.56 ]	(166.0842, 81806.805)(167.08711, 2639.3848)
fluorene	1	1	1	1	1	1	1	2885901	2879894	1	1	1	1	1	1	1	1	1	fluorene [ C13 H10, tgt=37.29, overall=37.29 ]	(167.08705, 2155.185)(189.07135, 2208.775)
2*6-diamino-4-hydroxy-5-formamidopyrimidine	1450960	1458649	1482483	666496	657279	643281	1	1	1	455703	464194	481568	1	1	1	1	1	1	2*6-diamino-4-hydroxy-5-formamidopyrimidine [ C5 H7 N5 O2, tgt=26.87, overall=26.87 ]	(173.07607, 2168.53)(152.05481, 15772.324)(174.0361, 1323.0166)
2-amino*4-nitroanisole	1450960	1458649	1482483	666496	657279	643281	1	1	1	455703	464194	481568	1	1	1	1	1	1	2-amino*4-nitroanisole [ C7 H9 N2 O3, tgt=10.56, overall=10.56 ]	(173.07607, 2168.53)(152.05481, 15772.324)(174.0361, 1323.0166)
5-guanidino-2-oxopentanoate	280328	275473	297953	1	1	1	1	1	1	437816	418050	1	306970	319146	329938	1	1	1	5-guanidino-2-oxopentanoate [ C6 H11 N3 O3, tgt=29.07, overall=29.07 ]	(173.07607, 5123.25)(156.0748, 15445.263)(178.05615, 359.698)
4-[(2Z)-2-(methylimino)ethyl]phenol	1	1	123305	1	1	1	1	1	1	1	1	1	1	1	1	1	1	1	4-[(2Z)-2-(methylimino)ethyl]phenol [ C9 H12 N O, tgt= ]	(173.0761, 5826.32)(156.0748, 8864.6)
cathinone	1	1	123305	1	1	1	1	1	1	1	1	1	1	1	1	1	1	1	cathinone [ C9 H12 N O, tgt= ]	(173.0761, 5826.32)(156.0748, 8864.6)
4-[(E)-2-(methylamino)ethenyl]phenol	1	1	123305	1	1	1	1	1	1	1	1	1	1	1	1	1	1	1	4-[(E)-2-(methylamino)ethenyl]phenol [ C9 H12 N O, tgt= ]	(173.0761, 5826.32)(156.0748, 8864.6)
methylthiobenzoate	1	1	1	1	1	1	1	1	1	1081503	1	1	1	1	1	1	1	1	methylthiobenzoate [ C8 H8 O S, tgt=34.14, overall=34.14 ]	(175.0157, 12358.99)(159.0032, 176.88)
4-nitrosobenzoate	148698	137823	139452	1	103735	106293	138373	132290	131554	111378	99786	111902	190933	195849	200276	174918	127090	172423	4-nitrosobenzoate [ C7 H4 N O3, tgt=23.96, overall=23.96 ]	(175.0158, 4183.6475)(158.00131, 77626.086)
6-imino-5-oxocyclohexa-1*3-dienecarboxylate	148698	137823	139452	1	103735	106293	138373	132290	131554	111378	99786	111902	190933	195849	200276	174918	127090	172423	6-imino-5-oxocyclohexa-1*3-dienecarboxylate [ C7 H4 N O3, tgt=23.96, overall=23.96 ]	(175.0158, 4183.6475)(158.00131, 77626.086)
phenylmethanesulfonyl fluoride	701337	719028	747633	664609	900712	661891	158802	716213	596231	1081503	989657	605387	917576	909652	914246	903041	678692	905933	phenylmethanesulfonyl fluoride [ C7 H7 F O2 S, tgt=66.73, overall=66.73 ]	(175.01582, 10158.162)(158.00133, 178938.5)(159.0032, 176.88)
1-butyl phosphate	701337	719028	747633	664609	900712	361079	158802	716213	596231	1081503	1	1	1	458874	914246	903041	678692	905933	1-butyl phosphate [ C4 H9 O4 P, tgt=22.33, overall=22.33 ]	(175.01587, 10161.325)(158.06819, 166716.8)
amiclenomycin	1730214	1706924	1788115	1	1	1	1	1	2931237	3687358	3602158	3415122	3027242	1	1	1	1	1	amiclenomycin [ C12 H17 O2, tgt=46.25, overall=46.25 ]	(175.11691, 93417.34)(176.11937, 2018.3474)(198.101, 233.28)
iL/i-2-amino-8-hydroxyoctanoate	1500581	1503767	1555407	1	1	1	2965521	2941665	2924641	3593356	3518930	3377786	3003940	3096127	3161941	3786359	3921426	3953038	iL/i-2-amino-8-hydroxyoctanoate [ C8 H17 N O3, tgt=40.56, overall=40.56 ]	(175.11702, 96719.266)(176.11946, 2142.6807)
L-arginine	1506748	1503767	1555407	1	1	1	2965521	2949269	2931237	3687358	3602158	3415122	3027242	3096127	3161941	3786359	3921426	3953038	L-arginine [ C6 H15 N4 O2, tgt=60.77, overall=60.77 ]	(175.11702, 96719.266)(176.11946, 2142.6807)
(3S)-&beta\-arginine	1506748	1503767	1555407	1	1	1	2965521	2949269	2931237	3687358	3602158	3415122	3027242	3096127	3161941	3786359	3921426	3953038	(3S)-&beta\-arginine [ C6 H15 N4 O2, tgt=60.77, overall=60.77 ]	(175.11702, 96719.266)(176.11946, 2142.6807)
D-arginine	1506748	1503767	1555407	1	1	1	2965521	2949269	2931237	3687358	3602158	3415122	3027242	3096127	3161941	3786359	3921426	3953038	D-arginine [ C6 H15 N4 O2, tgt=60.77, overall=60.77 ]	(175.11702, 96719.266)(176.11946, 2142.6807)
D-ravidosamine	1859847	1854379	1930975	1538872	1544294	1512717	3294657	3267997	3248830	4010357	3919084	3781947	3328325	3328520	3368682	4066383	4065090	4107389	D-ravidosamine [ C8 H18 N O4, tgt=40.67, overall=40.67 ]	(175.11703, 90441.5)(176.11946, 2230.5664)(197.09874, 10809.5205)(198.101, 233.28)
D-mycaminose	1859847	1854379	1930975	1538872	1544294	1512717	3294657	3267997	3248830	4010357	3919084	3781947	3328325	3328520	3368682	4066383	4065090	4107389	D-mycaminose [ C8 H18 N O4, tgt=40.67, overall=40.67 ]	(175.11703, 90441.5)(176.11946, 2230.5664)(197.09874, 10809.5205)(198.101, 233.28)
(2E*5S*6E*8E*10E)-5-hydroxydodeca-2*6*8*10-tetraenal	1859847	1854379	1930975	1	1544294	1	3294657	3267997	3248830	4010357	3919084	3781947	3328325	3328520	3368682	4066383	4065090	4107389	(2E*5S*6E*8E*10E)-5-hydroxydodeca-2*6*8*10-tetraenal [ C12 H16 O2, tgt=21.08, overall=21.08 ]	(175.68091, 41158.645)(176.11932, 2226.7566)(197.0987, 11186.998)(198.101, 233.28)
methyl-&alpha\-D-galactopyranoside	1	1	1	1	1	1	1	1	1	1	1	1	1	130111	132951	1	1	1	methyl-&alpha\-D-galactopyranoside [ C7 H14 O6, tgt= ]	(176.06355, 1704.25)(217.0657, 4191.43)
D-pinitol	1	1	1	1	1	1	1	1	1	1	1	1	1	130111	132951	1	1	1	D-pinitol [ C7 H14 O6, tgt= ]	(176.06355, 1704.25)(217.0657, 4191.43)
3-O-methyl-&alpha\-D-glucopyranose	1	1	1	1	1	1	1	1	1	1	1	1	1	130111	132951	1	1	1	3-O-methyl-&alpha\-D-glucopyranose [ C7 H14 O6, tgt= ]	(176.06355, 1704.25)(217.0657, 4191.43)
1-iO/i-methyl-imuco/i-inositol	1	1	1	1	1	1	1	1	1	1	1	1	1	130111	132951	1	1	1	1-iO/i-methyl-imuco/i-inositol [ C7 H14 O6, tgt= ]	(176.06355, 1704.25)(217.0657, 4191.43)
D-bornesitol	1	1	1	1	1	1	1	1	1	1	1	1	1	130111	132951	1	1	1	D-bornesitol [ C7 H14 O6, tgt= ]	(176.06355, 1704.25)(217.0657, 4191.43)
methyl &beta\-D-glucoside	1	1	1	1	1	1	1	1	1	1	1	1	1	130111	132951	1	1	1	methyl &beta\-D-glucoside [ C7 H14 O6, tgt= ]	(176.06355, 1704.25)(217.0657, 4191.43)
methyl &alpha\-D-glucoside	1	1	1	1	1	1	1	1	1	1	1	1	1	130111	132951	1	1	1	methyl &alpha\-D-glucoside [ C7 H14 O6, tgt= ]	(176.06355, 1704.25)(217.0657, 4191.43)
methyl-&beta\-D-galactoside	1	1	1	1	1	1	1	1	1	1	1	1	1	130111	132951	1	1	1	methyl-&beta\-D-galactoside [ C7 H14 O6, tgt= ]	(176.06355, 1704.25)(217.0657, 4191.43)
methyl &alpha\-D-mannopyranoside	1	1	1	1	1	1	1	1	1	1	1	1	1	130111	132951	1	1	1	methyl &alpha\-D-mannopyranoside [ C7 H14 O6, tgt= ]	(176.06355, 1704.25)(217.0657, 4191.43)
sequoyitol	1	1	1	1	1	1	1	1	1	1	1	1	1	130111	132951	1	1	1	sequoyitol [ C7 H14 O6, tgt= ]	(176.06355, 1704.25)(217.0657, 4191.43)
D-ononitol	1	1	1	1	1	1	1	1	1	1	1	1	1	130111	132951	1	1	1	D-ononitol [ C7 H14 O6, tgt= ]	(176.06355, 1704.25)(217.0657, 4191.43)
3-O-methyl-d-glucose	1	1	1	1	1	1	1	1	1	1	1	1	1	130111	132951	1	1	1	3-O-methyl-d-glucose [ C7 H14 O6, tgt= ]	(176.06355, 1704.25)(217.0657, 4191.43)
L-bornesitol	1	1	1	1	1	1	1	1	1	1	1	1	1	130111	132951	1	1	1	L-bornesitol [ C7 H14 O6, tgt= ]	(176.06355, 1704.25)(217.0657, 4191.43)
1-iO/i-methyl-iscyllo/i-inositol	1	1	1	1	1	1	1	1	1	1	1	1	1	130111	132951	1	1	1	1-iO/i-methyl-iscyllo/i-inositol [ C7 H14 O6, tgt= ]	(176.06355, 1704.25)(217.0657, 4191.43)
L-quebrachitol	1	1	1	1	1	1	1	1	1	1	1	1	1	130111	132951	1	1	1	L-quebrachitol [ C7 H14 O6, tgt= ]	(176.06355, 1704.25)(217.0657, 4191.43)
dimethylSelenoniopropanoate	1	1	1	1	1	1	1	1	1	937572	214317	184673	732851	282385	322470	1	1	1	dimethylSelenoniopropanoate [ C5 H10 O2 Se, tgt=46.88, overall=46.88 ]	(179.98773, 8561.247)(182.98283, 3032.8733)(207.9826, 18931.0)
&beta\-L-fructofuranose	1	1	1	1	1	1	981797	218505	212507	2139800	2220001	2097581	3533164	3449312	3460464	93674	1	1	&beta\-L-fructofuranose [ C6 H12 O6, tgt=59.61, overall=59.61 ]	(182.07854, 3347.045)(203.05055, 100773.77)(204.0535, 3108.4473)
&alpha\-L-sorbopyranose	1	1	1	1	1	1	981797	218505	212507	2139800	2220001	2097581	3533164	3449312	3460464	93674	1	1	&alpha\-L-sorbopyranose [ C6 H12 O6, tgt=59.61, overall=59.61 ]	(182.07854, 3347.045)(203.05055, 100773.77)(204.0535, 3108.4473)
&beta\-D-glucopyranose	1	1	1	1	1	1	981797	218505	212507	2139800	2220001	2097581	3533164	3449312	3460464	93674	1	1	&beta\-D-glucopyranose [ C6 H12 O6, tgt=59.61, overall=59.61 ]	(182.07854, 3347.045)(203.05055, 100773.77)(204.0535, 3108.4473)
&alpha\-L-fructopyranose	1	1	1	1	1	1	981797	218505	212507	2139800	2220001	2097581	3533164	3449312	3460464	93674	1	1	&alpha\-L-fructopyranose [ C6 H12 O6, tgt=59.61, overall=59.61 ]	(182.07854, 3347.045)(203.05055, 100773.77)(204.0535, 3108.4473)
&beta\-D-galactose	1	1	1	1	1	1	981797	218505	212507	2139800	2220001	2097581	3533164	3449312	3460464	93674	1	1	&beta\-D-galactose [ C6 H12 O6, tgt=59.61, overall=59.61 ]	(182.07854, 3347.045)(203.05055, 100773.77)(204.0535, 3108.4473)
ialdehydo/i-D-talose	1	1	1	1	1	1	981797	218505	212507	2139800	2220001	2097581	3533164	3449312	3460464	93674	1	1	ialdehydo/i-D-talose [ C6 H12 O6, tgt=59.61, overall=59.61 ]	(182.07854, 3347.045)(203.05055, 100773.77)(204.0535, 3108.4473)
imuco/i-inositol	1	1	1	1	1	1	981797	218505	212507	2139800	2220001	2097581	3533164	3449312	3460464	93674	1	1	imuco/i-inositol [ C6 H12 O6, tgt=59.61, overall=59.61 ]	(182.07854, 3347.045)(203.05055, 100773.77)(204.0535, 3108.4473)
&alpha\-D-gulose	1	1	1	1	1	1	981797	218505	212507	2139800	2220001	2097581	3533164	3449312	3460464	93674	1	1	&alpha\-D-gulose [ C6 H12 O6, tgt=59.61, overall=59.61 ]	(182.07854, 3347.045)(203.05055, 100773.77)(204.0535, 3108.4473)
&alpha\-D-fructopyranose	1	1	1	1	1	1	981797	218505	212507	2139800	2220001	2097581	3533164	3449312	3460464	93674	1	1	&alpha\-D-fructopyranose [ C6 H12 O6, tgt=59.61, overall=59.61 ]	(182.07854, 3347.045)(203.05055, 100773.77)(204.0535, 3108.4473)
&beta\-D-altrose	1	1	1	1	1	1	981797	218505	212507	2139800	2220001	2097581	3533164	3449312	3460464	93674	1	1	&beta\-D-altrose [ C6 H12 O6, tgt=59.61, overall=59.61 ]	(182.07854, 3347.045)(203.05055, 100773.77)(204.0535, 3108.4473)
ialdehydo/i-D-mannose	1	1	1	1	1	1	981797	218505	212507	2139800	2220001	2097581	3533164	3449312	3460464	93674	1	1	ialdehydo/i-D-mannose [ C6 H12 O6, tgt=59.61, overall=59.61 ]	(182.07854, 3347.045)(203.05055, 100773.77)(204.0535, 3108.4473)
&alpha\-D-idopyranose	1	1	1	1	1	1	981797	218505	212507	2139800	2220001	2097581	3533164	3449312	3460464	93674	1	1	&alpha\-D-idopyranose [ C6 H12 O6, tgt=59.61, overall=59.61 ]	(182.07854, 3347.045)(203.05055, 100773.77)(204.0535, 3108.4473)
&alpha\-D-altrose	1	1	1	1	1	1	981797	218505	212507	2139800	2220001	2097581	3533164	3449312	3460464	93674	1	1	&alpha\-D-altrose [ C6 H12 O6, tgt=59.61, overall=59.61 ]	(182.07854, 3347.045)(203.05055, 100773.77)(204.0535, 3108.4473)
ialdehydo/i-D-idose	1	1	1	1	1	1	981797	218505	212507	2139800	2220001	2097581	3533164	3449312	3460464	93674	1	1	ialdehydo/i-D-idose [ C6 H12 O6, tgt=59.61, overall=59.61 ]	(182.07854, 3347.045)(203.05055, 100773.77)(204.0535, 3108.4473)
1D-ichiro/i-inositol	1	1	1	1	1	1	981797	218505	212507	2139800	2220001	2097581	3533164	3449312	3460464	93674	1	1	1D-ichiro/i-inositol [ C6 H12 O6, tgt=59.61, overall=59.61 ]	(182.07854, 3347.045)(203.05055, 100773.77)(204.0535, 3108.4473)
&beta\-D-fructopyranose	1	1	1	1	1	1	981797	218505	212507	2139800	2220001	2097581	3533164	3449312	3460464	93674	1	1	&beta\-D-fructopyranose [ C6 H12 O6, tgt=59.61, overall=59.61 ]	(182.07854, 3347.045)(203.05055, 100773.77)(204.0535, 3108.4473)
iketo/i-D-tagatose	1	1	1	1	1	1	981797	218505	212507	2139800	2220001	2097581	3533164	3449312	3460464	93674	1	1	iketo/i-D-tagatose [ C6 H12 O6, tgt=59.61, overall=59.61 ]	(182.07854, 3347.045)(203.05055, 100773.77)(204.0535, 3108.4473)
&beta\-D-allopyranose	1	1	1	1	1	1	981797	218505	212507	2139800	2220001	2097581	3533164	3449312	3460464	93674	1	1	&beta\-D-allopyranose [ C6 H12 O6, tgt=59.61, overall=59.61 ]	(182.07854, 3347.045)(203.05055, 100773.77)(204.0535, 3108.4473)
iepi/i-inositol	1	1	1	1	1	1	981797	218505	212507	2139800	2220001	2097581	3533164	3449312	3460464	93674	1	1	iepi/i-inositol [ C6 H12 O6, tgt=59.61, overall=59.61 ]	(182.07854, 3347.045)(203.05055, 100773.77)(204.0535, 3108.4473)
&beta\-D-talose	1	1	1	1	1	1	981797	218505	212507	2139800	2220001	2097581	3533164	3449312	3460464	93674	1	1	&beta\-D-talose [ C6 H12 O6, tgt=59.61, overall=59.61 ]	(182.07854, 3347.045)(203.05055, 100773.77)(204.0535, 3108.4473)
1L-ichiro/i-inositol	1	1	1	1	1	1	981797	218505	212507	2139800	2220001	2097581	3533164	3449312	3460464	93674	1	1	1L-ichiro/i-inositol [ C6 H12 O6, tgt=59.61, overall=59.61 ]	(182.07854, 3347.045)(203.05055, 100773.77)(204.0535, 3108.4473)
&beta\-D-allofuranose	1	1	1	1	1	1	981797	218505	212507	2139800	2220001	2097581	3533164	3449312	3460464	93674	1	1	&beta\-D-allofuranose [ C6 H12 O6, tgt=59.61, overall=59.61 ]	(182.07854, 3347.045)(203.05055, 100773.77)(204.0535, 3108.4473)
ialdehydo/i-D-galactose	1	1	1	1	1	1	981797	218505	212507	2139800	2220001	2097581	3533164	3449312	3460464	93674	1	1	ialdehydo/i-D-galactose [ C6 H12 O6, tgt=59.61, overall=59.61 ]	(182.07854, 3347.045)(203.05055, 100773.77)(204.0535, 3108.4473)
&beta\-L-galactose	1	1	1	1	1	1	981797	218505	212507	2139800	2220001	2097581	3533164	3449312	3460464	93674	1	1	&beta\-L-galactose [ C6 H12 O6, tgt=59.61, overall=59.61 ]	(182.07854, 3347.045)(203.05055, 100773.77)(204.0535, 3108.4473)
&beta\-L-sorbopyranose	1	1	1	1	1	1	981797	218505	212507	2139800	2220001	2097581	3533164	3449312	3460464	93674	1	1	&beta\-L-sorbopyranose [ C6 H12 O6, tgt=59.61, overall=59.61 ]	(182.07854, 3347.045)(203.05055, 100773.77)(204.0535, 3108.4473)
&alpha\-L-mannose	1	1	1	1	1	1	981797	218505	212507	2139800	2220001	2097581	3533164	3449312	3460464	93674	1	1	&alpha\-L-mannose [ C6 H12 O6, tgt=59.61, overall=59.61 ]	(182.07854, 3347.045)(203.05055, 100773.77)(204.0535, 3108.4473)
&beta\-L-fructopyranose	1	1	1	1	1	1	981797	218505	212507	2139800	2220001	2097581	3533164	3449312	3460464	93674	1	1	&beta\-L-fructopyranose [ C6 H12 O6, tgt=59.61, overall=59.61 ]	(182.07854, 3347.045)(203.05055, 100773.77)(204.0535, 3108.4473)
&alpha\-D-galactose	1	1	1	1	1	1	981797	218505	212507	2139800	2220001	2097581	3533164	3449312	3460464	93674	1	1	&alpha\-D-galactose [ C6 H12 O6, tgt=59.61, overall=59.61 ]	(182.07854, 3347.045)(203.05055, 100773.77)(204.0535, 3108.4473)
icis/i-inositol	1	1	1	1	1	1	981797	218505	212507	2139800	2220001	2097581	3533164	3449312	3460464	93674	1	1	icis/i-inositol [ C6 H12 O6, tgt=59.61, overall=59.61 ]	(182.07854, 3347.045)(203.05055, 100773.77)(204.0535, 3108.4473)
&beta\-L-mannose	1	1	1	1	1	1	981797	218505	212507	2139800	2220001	2097581	3533164	3449312	3460464	93674	1	1	&beta\-L-mannose [ C6 H12 O6, tgt=59.61, overall=59.61 ]	(182.07854, 3347.045)(203.05055, 100773.77)(204.0535, 3108.4473)
ialdehydo/i-D-gulose	1	1	1	1	1	1	981797	218505	212507	2139800	2220001	2097581	3533164	3449312	3460464	93674	1	1	ialdehydo/i-D-gulose [ C6 H12 O6, tgt=59.61, overall=59.61 ]	(182.07854, 3347.045)(203.05055, 100773.77)(204.0535, 3108.4473)
ineo/i-inositol	1	1	1	1	1	1	981797	218505	212507	2139800	2220001	2097581	3533164	3449312	3460464	93674	1	1	ineo/i-inositol [ C6 H12 O6, tgt=59.61, overall=59.61 ]	(182.07854, 3347.045)(203.05055, 100773.77)(204.0535, 3108.4473)
iketo/i-L-tagatose	1	1	1	1	1	1	981797	218505	212507	2139800	2220001	2097581	3533164	3449312	3460464	93674	1	1	iketo/i-L-tagatose [ C6 H12 O6, tgt=59.61, overall=59.61 ]	(182.07854, 3347.045)(203.05055, 100773.77)(204.0535, 3108.4473)
&alpha\-L-sorbofuranose	1	1	1	1	1	1	981797	218505	212507	2139800	2220001	2097581	3533164	3449312	3460464	93674	1	1	&alpha\-L-sorbofuranose [ C6 H12 O6, tgt=59.61, overall=59.61 ]	(182.07854, 3347.045)(203.05055, 100773.77)(204.0535, 3108.4473)
&beta\-D-gulose	1	1	1	1	1	1	981797	218505	212507	2139800	2220001	2097581	3533164	3449312	3460464	93674	1	1	&beta\-D-gulose [ C6 H12 O6, tgt=59.61, overall=59.61 ]	(182.07854, 3347.045)(203.05055, 100773.77)(204.0535, 3108.4473)
L-glucose	1	1	1	1	1	1	981797	218505	212507	2139800	2220001	2097581	3533164	3449312	3460464	93674	1	1	L-glucose [ C6 H12 O6, tgt=59.61, overall=59.61 ]	(182.07854, 3347.045)(203.05055, 100773.77)(204.0535, 3108.4473)
L-ixylo/i-3-hexulose	1	1	1	1	1	1	981797	218505	212507	2139800	2220001	2097581	3533164	3449312	3460464	93674	1	1	L-ixylo/i-3-hexulose [ C6 H12 O6, tgt=59.61, overall=59.61 ]	(182.07854, 3347.045)(203.05055, 100773.77)(204.0535, 3108.4473)
ialdehydo/i-D-allose	1	1	1	1	1	1	981797	218505	212507	2139800	2220001	2097581	3533164	3449312	3460464	93674	1	1	ialdehydo/i-D-allose [ C6 H12 O6, tgt=59.61, overall=59.61 ]	(182.07854, 3347.045)(203.05055, 100773.77)(204.0535, 3108.4473)
ialdehydo/i-D-glucose	1	1	1	1	1	1	981797	218505	212507	2139800	2220001	2097581	3533164	3449312	3460464	93674	1	1	ialdehydo/i-D-glucose [ C6 H12 O6, tgt=59.61, overall=59.61 ]	(182.07854, 3347.045)(203.05055, 100773.77)(204.0535, 3108.4473)
ialdehydo/i-L-gulose	1	1	1	1	1	1	981797	218505	212507	2139800	2220001	2097581	3533164	3449312	3460464	93674	1	1	ialdehydo/i-L-gulose [ C6 H12 O6, tgt=59.61, overall=59.61 ]	(182.07854, 3347.045)(203.05055, 100773.77)(204.0535, 3108.4473)
&beta\-L-gulose	1	1	1	1	1	1	981797	218505	212507	2139800	2220001	2097581	3533164	3449312	3460464	93674	1	1	&beta\-L-gulose [ C6 H12 O6, tgt=59.61, overall=59.61 ]	(182.07854, 3347.045)(203.05055, 100773.77)(204.0535, 3108.4473)
iketo/i-L-sorbose	1	1	1	1	1	1	981797	218505	212507	2139800	2220001	2097581	3533164	3449312	3460464	93674	1	1	iketo/i-L-sorbose [ C6 H12 O6, tgt=59.61, overall=59.61 ]	(182.07854, 3347.045)(203.05055, 100773.77)(204.0535, 3108.4473)
&beta\-L-sorbofuranose	1	1	1	1	1	1	981797	218505	212507	2139800	2220001	2097581	3533164	3449312	3460464	93674	1	1	&beta\-L-sorbofuranose [ C6 H12 O6, tgt=59.61, overall=59.61 ]	(182.07854, 3347.045)(203.05055, 100773.77)(204.0535, 3108.4473)
&alpha\-D-allopyranose	1	1	1	1	1	1	981797	218505	212507	2139800	2220001	2097581	3533164	3449312	3460464	93674	1	1	&alpha\-D-allopyranose [ C6 H12 O6, tgt=59.61, overall=59.61 ]	(182.07854, 3347.045)(203.05055, 100773.77)(204.0535, 3108.4473)
&beta\-D-galactofuranose	1	1	1	1	1	1	981797	218505	212507	2139800	2220001	2097581	3533164	3449312	3460464	93674	1	1	&beta\-D-galactofuranose [ C6 H12 O6, tgt=59.61, overall=59.61 ]	(182.07854, 3347.045)(203.05055, 100773.77)(204.0535, 3108.4473)
iketo/i-D-fructose	1	1	1	1	1	1	981797	218505	212507	2139800	2220001	2097581	3533164	3449312	3460464	93674	1	1	iketo/i-D-fructose [ C6 H12 O6, tgt=59.61, overall=59.61 ]	(182.07854, 3347.045)(203.05055, 100773.77)(204.0535, 3108.4473)
&alpha\-D-galactofuranose	1	1	1	1	1	1	981797	218505	212507	2139800	2220001	2097581	3533164	3449312	3460464	93674	1	1	&alpha\-D-galactofuranose [ C6 H12 O6, tgt=59.61, overall=59.61 ]	(182.07854, 3347.045)(203.05055, 100773.77)(204.0535, 3108.4473)
iketo/i-D-psicose	1	1	1	1	1	1	981797	218505	212507	2139800	2220001	2097581	3533164	3449312	3460464	93674	1	1	iketo/i-D-psicose [ C6 H12 O6, tgt=59.61, overall=59.61 ]	(182.07854, 3347.045)(203.05055, 100773.77)(204.0535, 3108.4473)
iscyllo/i-inositol	1	1	1	1	1	1	981797	218505	212507	2139800	2220001	2097581	3533164	3449312	3460464	93674	1	1	iscyllo/i-inositol [ C6 H12 O6, tgt=59.61, overall=59.61 ]	(182.07854, 3347.045)(203.05055, 100773.77)(204.0535, 3108.4473)
&alpha\-L-gulose	1	1	1	1	1	1	981797	218505	212507	2139800	2220001	2097581	3533164	3449312	3460464	93674	1	1	&alpha\-L-gulose [ C6 H12 O6, tgt=59.61, overall=59.61 ]	(182.07854, 3347.045)(203.05055, 100773.77)(204.0535, 3108.4473)
iallo/i-inositol	1	1	1	1	1	1	981797	218505	212507	2139800	2220001	2097581	3533164	3449312	3460464	93674	1	1	iallo/i-inositol [ C6 H12 O6, tgt=59.61, overall=59.61 ]	(182.07854, 3347.045)(203.05055, 100773.77)(204.0535, 3108.4473)
D-hamamelose	1	1	1	1	1	1	981797	218505	212507	2139800	2220001	2097581	3533164	3449312	3460464	93674	1	1	D-hamamelose [ C6 H12 O6, tgt=59.61, overall=59.61 ]	(182.07854, 3347.045)(203.05055, 100773.77)(204.0535, 3108.4473)
&alpha\-D-allofuranose	1	1	1	1	1	1	981797	218505	212507	2139800	2220001	2097581	3533164	3449312	3460464	93674	1	1	&alpha\-D-allofuranose [ C6 H12 O6, tgt=59.61, overall=59.61 ]	(182.07854, 3347.045)(203.05055, 100773.77)(204.0535, 3108.4473)
&alpha\-D-glucopyranose	1	1	1	1	1	1	981797	218505	212507	2139800	2220001	2097581	3533164	3449312	3460464	93674	1	1	&alpha\-D-glucopyranose [ C6 H12 O6, tgt=59.61, overall=59.61 ]	(182.07854, 3347.045)(203.05055, 100773.77)(204.0535, 3108.4473)
&beta\-D-mannopyranose	1	1	1	1	1	1	981797	218505	212507	2139800	2220001	2097581	3533164	3449312	3460464	93674	1	1	&beta\-D-mannopyranose [ C6 H12 O6, tgt=59.61, overall=59.61 ]	(182.07854, 3347.045)(203.05055, 100773.77)(204.0535, 3108.4473)
&alpha\-D-fructofuranose	1	1	1	1	1	1	981797	218505	212507	2139800	2220001	2097581	3533164	3449312	3460464	93674	1	1	&alpha\-D-fructofuranose [ C6 H12 O6, tgt=59.61, overall=59.61 ]	(182.07854, 3347.045)(203.05055, 100773.77)(204.0535, 3108.4473)
&alpha\-D-talose	1	1	1	1	1	1	981797	218505	212507	2139800	2220001	2097581	3533164	3449312	3460464	93674	1	1	&alpha\-D-talose [ C6 H12 O6, tgt=59.61, overall=59.61 ]	(182.07854, 3347.045)(203.05055, 100773.77)(204.0535, 3108.4473)
ialdehydo/i-D-altrose	1	1	1	1	1	1	981797	218505	212507	2139800	2220001	2097581	3533164	3449312	3460464	93674	1	1	ialdehydo/i-D-altrose [ C6 H12 O6, tgt=59.61, overall=59.61 ]	(182.07854, 3347.045)(203.05055, 100773.77)(204.0535, 3108.4473)
&beta\-D-idopyranose	1	1	1	1	1	1	981797	218505	212507	2139800	2220001	2097581	3533164	3449312	3460464	93674	1	1	&beta\-D-idopyranose [ C6 H12 O6, tgt=59.61, overall=59.61 ]	(182.07854, 3347.045)(203.05055, 100773.77)(204.0535, 3108.4473)
&beta\-L-idopyranose	1	1	1	1	1	1	981797	218505	212507	2139800	2220001	2097581	3533164	3449312	3460464	93674	1	1	&beta\-L-idopyranose [ C6 H12 O6, tgt=59.61, overall=59.61 ]	(182.07854, 3347.045)(203.05055, 100773.77)(204.0535, 3108.4473)
&alpha\-L-galactose	1	1	1	1	1	1	981797	218505	212507	2139800	2220001	2097581	3533164	3449312	3460464	93674	1	1	&alpha\-L-galactose [ C6 H12 O6, tgt=59.61, overall=59.61 ]	(182.07854, 3347.045)(203.05055, 100773.77)(204.0535, 3108.4473)
iketo/i-D-sorbose	1	1	1	1	1	1	981797	218505	212507	2139800	2220001	2097581	3533164	3449312	3460464	93674	1	1	iketo/i-D-sorbose [ C6 H12 O6, tgt=59.61, overall=59.61 ]	(182.07854, 3347.045)(203.05055, 100773.77)(204.0535, 3108.4473)
ialdehydo/i-L-mannose	1	1	1	1	1	1	981797	218505	212507	2139800	2220001	2097581	3533164	3449312	3460464	93674	1	1	ialdehydo/i-L-mannose [ C6 H12 O6, tgt=59.61, overall=59.61 ]	(182.07854, 3347.045)(203.05055, 100773.77)(204.0535, 3108.4473)
&beta\-D-fructofuranose	1	1	1	1	1	1	981797	218505	212507	2139800	2220001	2097581	3533164	3449312	3460464	93674	1	1	&beta\-D-fructofuranose [ C6 H12 O6, tgt=59.61, overall=59.61 ]	(182.07854, 3347.045)(203.05055, 100773.77)(204.0535, 3108.4473)
Imyo/I-inositol	1	1	1	1	1	1	981797	218505	212507	2139800	2220001	2097581	3533164	3449312	3460464	93674	1	1	Imyo/I-inositol [ C6 H12 O6, tgt=59.61, overall=59.61 ]	(182.07854, 3347.045)(203.05055, 100773.77)(204.0535, 3108.4473)
&alpha\-L-fructofuranose	1	1	1	1	1	1	981797	218505	212507	2139800	2220001	2097581	3533164	3449312	3460464	93674	1	1	&alpha\-L-fructofuranose [ C6 H12 O6, tgt=59.61, overall=59.61 ]	(182.07854, 3347.045)(203.05055, 100773.77)(204.0535, 3108.4473)
&alpha\-D-mannopyranose	1	1	1	1	1	1	981797	218505	212507	2139800	2220001	2097581	3533164	3449312	3460464	93674	1	1	&alpha\-D-mannopyranose [ C6 H12 O6, tgt=59.61, overall=59.61 ]	(182.07854, 3347.045)(203.05055, 100773.77)(204.0535, 3108.4473)
4-hydroxy-4-(3-pyridyl)-butanoate	1	1	1	1	1	1	981797	218505	212507	2139800	2220001	2097581	1250280	3449312	3460464	93674	88107	95461	4-hydroxy-4-(3-pyridyl)-butanoate [ C9 H10 N O3, tgt=31.06, overall=31.06 ]	(182.0786, 4055.6245)(203.05052, 72584.88)(204.05351, 2741.7483)
&alpha\-aminooxy-&beta\-phenylpropanoate	1	1	1	1	1	1	981797	218505	212507	2139800	2220001	2097581	1250280	3449312	3460464	93674	88107	95461	&alpha\-aminooxy-&beta\-phenylpropanoate [ C9 H10 N O3, tgt=31.06, overall=31.06 ]	(182.0786, 4055.6245)(203.05052, 72584.88)(204.05351, 2741.7483)
iN/i-hydroxy-L-phenylalanine	1	1	1	1	1	1	981797	218505	212507	2139800	2220001	2097581	1250280	3449312	3460464	93674	88107	95461	iN/i-hydroxy-L-phenylalanine [ C9 H10 N O3, tgt=31.06, overall=31.06 ]	(182.0786, 4055.6245)(203.05052, 72584.88)(204.05351, 2741.7483)
paraxanthine	1	1	1	1	1	1	981797	1	1	2139800	2220001	2097581	3533164	3449312	3460464	93674	88107	95461	paraxanthine [ C7 H8 N4 O2, tgt=37.97, overall=37.97 ]	(182.07863, 4380.87)(203.05061, 99312.95)(204.0535, 3108.4473)
theobromine	1	1	1	1	1	1	981797	1	1	2139800	2220001	2097581	3533164	3449312	3460464	93674	88107	95461	theobromine [ C7 H8 N4 O2, tgt=37.97, overall=37.97 ]	(182.07863, 4380.87)(203.05061, 99312.95)(204.0535, 3108.4473)
theophylline	1	1	1	1	1	1	981797	1	1	2139800	2220001	2097581	3533164	3449312	3460464	93674	88107	95461	theophylline [ C7 H8 N4 O2, tgt=37.97, overall=37.97 ]	(182.07863, 4380.87)(203.05061, 99312.95)(204.0535, 3108.4473)
Seleno-L-homocysteine	1	1	1	1	1	1	1	1	1	1145916	610864	384225	432161	410715	322470	1	1	1	Seleno-L-homocysteine [ C4 H9 N O2 Se, tgt=27.11, overall=27.11 ]	(182.98285, 2373.07)(179.98775, 8436.007)
Se-methyl-L-Selenocysteine	1	1	1	1	1	1	1	1	1	1145916	610864	384225	432161	410715	322470	1	1	1	Se-methyl-L-Selenocysteine [ C4 H9 N O2 Se, tgt=27.11, overall=27.11 ]	(182.98285, 2373.07)(179.98775, 8436.007)
iS/i-(3-pentenyl)-L-cysteine iS/i-oxide	1	1	1	1	1	1	1	1	1	1	1	2527262	1	1	1	1	1	1	iS/i-(3-pentenyl)-L-cysteine iS/i-oxide [ C8 H15 N O3 S, tgt=44.86, overall=44.86 ]	(188.0683, 82879.88)(189.0712, 4324.27)
5-methoxyindole acetate	1070778	1073115	1083317	1	1	1	2988124	2904908	2885766	2330745	2402273	2527262	3569489	3598362	3654579	2701027	2721645	2712386	5-methoxyindole acetate [ C11 H11 N O3, tgt=54.85, overall=54.85 ]	(188.06847, 84426.945)(189.07129, 4296.2397)
iN/i-(3-phenylpropanoyl)glycine	1087109	1078344	1104231	1007615	974607	974751	3146840	3055946	3031698	2447875	2530307	2654431	3764789	3789707	3862544	2839441	2854355	2847510	iN/i-(3-phenylpropanoyl)glycine [ C11 H12 N O3, tgt=51.62, overall=51.62 ]	(188.06851, 77385.58)(189.07129, 4384.029)(191.0824, 10565.311)
iN/i-acetyl-L-phenylalanine	1087109	1078344	1104231	1007615	974607	974751	3146840	3055946	3031698	2447875	2530307	2654431	3764789	3789707	3862544	2839441	2854355	2847510	iN/i-acetyl-L-phenylalanine [ C11 H12 N O3, tgt=51.62, overall=51.62 ]	(188.06851, 77385.58)(189.07129, 4384.029)(191.0824, 10565.311)
indole-3-propanoate	1087109	1078344	1104231	1007615	974607	974751	3146840	3055946	3031698	2447875	2530307	2654431	3764789	3789707	3862544	2839441	2854355	2847510	indole-3-propanoate [ C11 H10 N O2, tgt=51.62, overall=51.62 ]	(188.06851, 77385.58)(189.07129, 4384.029)(191.0824, 10565.311)
2-[(3-oxo-3-phenylpropyl)amino]acetate	1087109	1078344	1104231	1007615	974607	974751	3146840	3055946	3031698	2447875	2530307	2654431	3764789	3789707	3862544	2839441	2854355	2847510	2-[(3-oxo-3-phenylpropyl)amino]acetate [ C11 H12 N O3, tgt=51.62, overall=51.62 ]	(188.06851, 77385.58)(189.07129, 4384.029)(191.0824, 10565.311)
(S)-4-deoxygadusol	1087109	1078344	1104231	1007615	974607	974751	3146840	3055946	3031698	2447875	2530307	2654431	3764789	3789707	3862544	2839441	2854355	2847510	(S)-4-deoxygadusol [ C8 H12 O5, tgt=82.39, overall=82.39 ]	(188.06851, 77385.58)(189.07129, 4384.029)(191.08257, 6517.717)
(R)-4-deoxygadusol	1087109	1078344	1104231	1007615	974607	974751	3146840	3055946	3031698	2447875	2530307	2654431	3764789	3789707	3862544	2839441	2854355	2847510	(R)-4-deoxygadusol [ C8 H12 O5, tgt=82.39, overall=82.39 ]	(188.06851, 77385.58)(189.07129, 4384.029)(191.08257, 6517.717)
(1S*2S)-3-phenoxycyclohexa-3*5-diene-1*2-diol	235904	226525	234503	211629	212832	215536	694450	681522	694394	578930	597037	631812	888992	869570	904164	656079	624984	634715	(1S*2S)-3-phenoxycyclohexa-3*5-diene-1*2-diol [ C12 H12 O3, tgt=18.85, overall=18.85 ]	(188.06851, 82408.51)(189.4065, 4277.8213)(191.0823, 8810.025)
iN/i-hydroxytrihomomethionine	1070778	1073115	1083317	1007615	974607	974751	2988124	2904908	2885766	1	1	2527262	1	3598362	3654579	2701027	2721645	2712386	iN/i-hydroxytrihomomethionine [ C8 H16 N O3 S, tgt=17.20, overall=17.20 ]	(188.13544, 67843.33)(189.0714, 4082.238)(191.08249, 11313.131)
flavylium	1	1	1	1	1	1	158716	151037	145933	1	1	127169	195301	191345	207965	138414	132710	135124	flavylium [ C15 H11 O, tgt= ]	(189.07138, 7694.1147)(191.08229, 3237.896)
glycyl-L-asparagine	1	1	1	1	1	1	158716	151037	145933	1	1	127169	195301	191345	207965	138414	132710	135124	glycyl-L-asparagine [ C6 H11 N3 O4, tgt= ]	(189.07138, 7694.1147)(191.08229, 3237.896)
(R)-3-((R)-3-hydroxybutanoyloxy)-butanoate	1	1	1	1	1	1	158716	151037	145933	1	1	127169	195301	191345	207965	138414	132710	135124	(R)-3-((R)-3-hydroxybutanoyloxy)-butanoate [ C8 H13 O5, tgt= ]	(189.07138, 7694.1147)(191.08229, 3237.896)
L-ierythro/i-isocitrate	121527	1	132282	1	1	1	1	1	1	1	1	1	1	1	1	1	1	1	L-ierythro/i-isocitrate [ C6 H5 O7, tgt= ]	(190.01015, 7361.285)(214.0033, 546.83)
citrate	121527	1	132282	1	1	1	1	1	1	1	1	1	1	1	1	1	1	1	citrate [ C6 H5 O7, tgt= ]	(190.01015, 7361.285)(214.0033, 546.83)
D-ierythro/i-isocitrate	121527	1	132282	1	1	1	1	1	1	1	1	1	1	1	1	1	1	1	D-ierythro/i-isocitrate [ C6 H5 O7, tgt= ]	(190.01015, 7361.285)(214.0033, 546.83)
cyclic-2*3-iO/i-oxalyl-L-threonate	121527	1	132282	1	1	1	1	1	1	1	1	1	1	1	1	1	1	1	cyclic-2*3-iO/i-oxalyl-L-threonate [ C6 H5 O7, tgt= ]	(190.01015, 7361.285)(214.0033, 546.83)
D-ithreo/i-isocitrate	121527	1	132282	1	1	1	1	1	1	1	1	1	1	1	1	1	1	1	D-ithreo/i-isocitrate [ C6 H5 O7, tgt= ]	(190.01015, 7361.285)(214.0033, 546.83)
cyclic- 3*4-iO/i-oxalyl-L-threonate	121527	1	132282	1	1	1	1	1	1	1	1	1	1	1	1	1	1	1	cyclic- 3*4-iO/i-oxalyl-L-threonate [ C6 H5 O7, tgt= ]	(190.01015, 7361.285)(214.0033, 546.83)
carboxymethyloxysuccinate	121527	1	132282	1	1	1	1	1	1	1	1	1	1	1	1	1	1	1	carboxymethyloxysuccinate [ C6 H5 O7, tgt= ]	(190.01015, 7361.285)(214.0033, 546.83)
L-ithreo/i-isocitrate	121527	1	132282	1	1	1	1	1	1	1	1	1	1	1	1	1	1	1	L-ithreo/i-isocitrate [ C6 H5 O7, tgt= ]	(190.01015, 7361.285)(214.0033, 546.83)
L-idarate	121527	119978	132282	1	1	1	1	1	1	1	1	1	1	1	1	1	1	1	L-idarate [ C6 H8 O8, tgt= ]	(190.01018, 7227.3765)(192.02202, 737.20337)(214.00343, 473.36337)
4-chloroindole-3-acetate	121527	119978	132282	1	1	1	1	1	1	1	1	1	1	1	1	1	1	1	4-chloroindole-3-acetate [ C10 H7 Cl N O2, tgt= ]	(190.01018, 7227.3765)(192.02202, 737.20337)(214.00343, 473.36337)
D-galactarate	121527	119978	132282	1	1	1	1	1	1	1	1	1	1	1	1	1	1	1	D-galactarate [ C6 H8 O8, tgt= ]	(190.01018, 7227.3765)(192.02202, 737.20337)(214.00343, 473.36337)
D-glucarate	121527	119978	132282	1	1	1	1	1	1	1	1	1	1	1	1	1	1	1	D-glucarate [ C6 H8 O8, tgt= ]	(190.01018, 7227.3765)(192.02202, 737.20337)(214.00343, 473.36337)
5-dehydro-4-deoxy-D-glucarate	121527	119978	132282	1	1	1	1	1	1	1	1	1	1	1	1	1	1	1	5-dehydro-4-deoxy-D-glucarate [ C6 H6 O7, tgt= ]	(190.01018, 7227.3765)(192.02202, 737.20337)(214.00343, 473.36337)
Se-methyl-Se-L-methionine	121527	119978	132282	1	1	1	1	1	1	1	1	1	1	1	1	1	1	1	Se-methyl-Se-L-methionine [ C6 H14 N O2 Se, tgt= ]	(190.01018, 7227.3765)(192.02202, 737.20337)(214.00343, 473.36337)
(2S*3R)-2*3-dihydroxy-5-oxohexanedioate	121527	119978	132282	1	1	1	1	1	1	1	1	1	1	1	1	1	1	1	(2S*3R)-2*3-dihydroxy-5-oxohexanedioate [ C6 H6 O7, tgt= ]	(190.01018, 7227.3765)(192.02202, 737.20337)(214.00343, 473.36337)
L-talarate	121527	119978	132282	1	1	1	1	1	1	1	1	1	1	1	1	1	1	1	L-talarate [ C6 H8 O8, tgt= ]	(190.01018, 7227.3765)(192.02202, 737.20337)(214.00343, 473.36337)
D-idarate	121527	119978	132282	1	1	1	1	1	1	1	1	1	1	1	1	1	1	1	D-idarate [ C6 H8 O8, tgt= ]	(190.01018, 7227.3765)(192.02202, 737.20337)(214.00343, 473.36337)
(2S*3S)-2*3-dihydroxy-5-oxohexanedioate	121527	119978	132282	1	1	1	1	1	1	1	1	1	1	1	1	1	1	1	(2S*3S)-2*3-dihydroxy-5-oxohexanedioate [ C6 H6 O7, tgt= ]	(190.01018, 7227.3765)(192.02202, 737.20337)(214.00343, 473.36337)
2-carboxy-L-ithreo/i-pentonate	121527	119978	132282	1	1	1	1	1	1	1	1	1	1	1	1	1	1	1	2-carboxy-L-ithreo/i-pentonate [ C6 H8 O8, tgt= ]	(190.01018, 7227.3765)(192.02202, 737.20337)(214.00343, 473.36337)
indole-5*6-quinone-2-carboxylate	121527	119978	132282	1	1	1	1	1	1	1	1	1	1	1	1	1	1	1	indole-5*6-quinone-2-carboxylate [ C9 H4 N O4, tgt= ]	(190.01018, 7227.3765)(192.02202, 737.20337)(214.00343, 473.36337)(215.01338, 1718.7001)
2*2*2*2'-tetra-fluoroacetophenone	1	735333	774759	1	1	1	1	1	1	1	1	1	1	1	1	1	1	1	2*2*2*2'-tetra-fluoroacetophenone [ C8H4F4O, tgt= ]	(192.022, 258.6)(175.01584, 8943.445)
4-deoxy-D-glucarate	1	735333	774759	1	1	1	1	1	1	1	1	1	1	1	1	1	1	1	4-deoxy-D-glucarate [ C6 H8 O7, tgt= ]	(192.022, 258.6)(175.01584, 8943.445)
harmaline	1	1	1	1	1	1	1	1	1	679178	1	1	1	1	1	1	1	1	harmaline [ C13 H14 N2 O, tgt=22.47, overall=22.47 ]	(197.0984, 34804.83)(198.101, 427.68)
iS/i-itrans/i-stilbene oxide	292819	298864	321960	425218	396225	392187	603380	584298	583502	695370	658255	645824	438892	460362	452122	594372	621065	624644	iS/i-itrans/i-stilbene oxide [ C14 H12 O, tgt=40.99, overall=40.99 ]	(197.09874, 22093.94)(198.101, 427.68)(179.08807, 779.12335)(219.08046, 17754.717)
iR/i-itrans/i-stilbene oxide	292819	298864	321960	425218	396225	392187	603380	584298	583502	695370	658255	645824	438892	460362	452122	594372	621065	624644	iR/i-itrans/i-stilbene oxide [ C14 H12 O, tgt=40.99, overall=40.99 ]	(197.09874, 22093.94)(198.101, 427.68)(179.08807, 779.12335)(219.08046, 17754.717)
icis/i-stilbene oxide	292819	298864	321960	425218	396225	392187	603380	584298	583502	695370	658255	645824	438892	460362	452122	594372	621065	624644	icis/i-stilbene oxide [ C14 H12 O, tgt=40.99, overall=40.99 ]	(197.09874, 22093.94)(198.101, 427.68)(179.08807, 779.12335)(219.08046, 17754.717)
(1iR/i*2iR/i)-1*2-diphenylethane-1*2-diol	292819	298864	321960	425218	396225	392187	591898	578115	577319	679178	648527	630647	427494	447806	445733	588442	610490	619088	(1iR/i*2iR/i)-1*2-diphenylethane-1*2-diol [ C14 H14 O2, tgt=40.99, overall=40.99 ]	(197.09874, 22093.94)(198.101, 427.68)(219.08046, 17754.717)
3-phenylethylcatechol	292819	298864	321960	425218	396225	392187	591898	578115	577319	679178	648527	630647	427494	447806	445733	588442	610490	619088	3-phenylethylcatechol [ C14 H14 O2, tgt=40.99, overall=40.99 ]	(197.09874, 22093.94)(198.101, 427.68)(219.08046, 17754.717)
dihydropinosylvin	292819	298864	321960	425218	396225	392187	591898	578115	577319	679178	648527	630647	427494	447806	445733	588442	610490	619088	dihydropinosylvin [ C14 H14 O2, tgt=40.99, overall=40.99 ]	(197.09874, 22093.94)(198.101, 427.68)(219.08046, 17754.717)
fusarinolate	1	1	1	1	1	1	1	1	1	1	1	1	1	130111	132951	107047	101378	106874	fusarinolate [ C10 H12 N O3, tgt= ]	(197.0989, 17140.05)(179.08818, 433.454)(217.06572, 5407.952)
harmine	1	1	1	1	1	1	1	1	1	1	1	1	1	94782	92237	107047	101378	106874	harmine [ C13 H12 N2 O, tgt= ]	(197.0989, 19624.127)(219.08057, 13290.294)
reduced pyocyanine	1	1	1	1	1	1	1	1	1	1	1	1	1	94782	92237	107047	101378	106874	reduced pyocyanine [ C13 H12 N2 O, tgt= ]	(197.0989, 19624.127)(219.08057, 13290.294)
9-fluorenone	1	1	1	1	1	1	981797	1	1	2139800	2220001	2097581	3533164	3449312	3460464	1	1	1	9-fluorenone [ C13 H8 O, tgt=27.65, overall=27.65 ]	(203.05069, 138218.06)(204.0535, 3108.4473)
L-histidinol phosphate	1	1	1	1	1	1	981797	1	1	2139800	2220001	2097581	3533164	3449312	3460464	1	1	1	L-histidinol phosphate [ C6 H11 N3 O4 P, tgt=31.91, overall=31.91 ]	(203.05069, 138218.06)(204.0535, 3108.4473)
(indol-3-yl)pyruvate	1	1	1	1	1	1	981797	1	1	2139800	2220001	2097581	3533164	3449312	3460464	1	1	1	(indol-3-yl)pyruvate [ C11 H8 N O3, tgt=41.19, overall=41.19 ]	(203.05069, 138218.06)(204.0535, 3108.4473)
L-methionine-D*L-sulphoximine	1	1	1	1	1	1	981797	1	1	2139800	2220001	2097581	3533164	3449312	3460464	1	1	1	L-methionine-D*L-sulphoximine [ C5 H12 N2 O3 S, tgt=31.72, overall=31.72 ]	(203.05069, 138218.06)(204.0535, 3108.4473)
1*2-dihydroxyfluorene	1	1	1	1	1	1	981797	1	1	2139800	2220001	2097581	3533164	3449312	3460464	1	1	1	1*2-dihydroxyfluorene [ C13 H10 O2, tgt=27.65, overall=27.65 ]	(203.05069, 138218.06)(204.0535, 3108.4473)
3*4-dihydroxyfluorene	1	1	1	1	1	1	981797	1	1	2139800	2220001	2097581	3533164	3449312	3460464	1	1	1	3*4-dihydroxyfluorene [ C13 H10 O2, tgt=27.65, overall=27.65 ]	(203.05069, 138218.06)(204.0535, 3108.4473)
iN/i-(3-hydroxybutanoyl)-L-homoserine	1	1	1	1	1	1	1	1	1	1	1	1	1	1	1	1	624984	1	iN/i-(3-hydroxybutanoyl)-L-homoserine [ C8 H14 N O5, tgt=3.49, overall=3.49 ]	(205.0949, 23507.14)(191.0827, 10838.08)
2-hydroxy-3-carboxy-6-methoxy-hexa-2*4-dienoate	1	1	1	1	1	1	300814	302926	275630	347942	335013	379799	1107725	1122119	1160280	367620	358813	359339	2-hydroxy-3-carboxy-6-methoxy-hexa-2*4-dienoate [ C8 H6 O7, tgt=2.72, overall=2.72 ]	(215.01347, 13674.247)(236.99516, 2333.6458)
diuron	1	1	1	1	1	1	300814	302926	275630	347942	335013	379799	1107725	1122119	1160280	367620	358813	359339	diuron [ C9 H10 Cl2 N2 O, tgt=46.38, overall=46.38 ]	(215.01347, 13674.247)(236.99516, 2333.6458)
m-chlorohippurate	1	1	1	1	1	1	300814	302926	275630	347942	335013	379799	1107725	1122119	1160280	367620	358813	359339	m-chlorohippurate [ C9 H7 Cl N O3, tgt=21.70, overall=21.70 ]	(215.01347, 13674.247)(236.99516, 2333.6458)
4-carboxy-2-hydroxy-6-methoxy-6-oxohexa-2*4-dienoate	1	1	1	1	1	1	300814	302926	275630	347942	335013	379799	1107725	1122119	1160280	367620	358813	359339	4-carboxy-2-hydroxy-6-methoxy-6-oxohexa-2*4-dienoate [ C8 H6 O7, tgt=2.72, overall=2.72 ]	(215.01347, 13674.247)(236.99516, 2333.6458)
12'*8-diapocarotene-12'*8-dial	1	1	1	1	1	1	1	1	1	181325	1	1	183847	182119	323130	1	1	1	12'*8-diapocarotene-12'*8-dial [ C15 H18 O2, tgt=33.85, overall=33.85 ]	(215.13583, 1287.9674)(235.116, 7627.0073)
2*7-dihydroxycadalene	1	1	1	1	1	1	1	1	1	181325	1	1	183847	182119	323130	1	1	1	2*7-dihydroxycadalene [ C15 H18 O2, tgt=33.85, overall=33.85 ]	(215.13583, 1287.9674)(235.116, 7627.0073)
dodecanedioate	1	1	1	1	1	1	638164	617610	615273	351699	360482	376713	563351	571379	594170	577118	575393	577548	dodecanedioate [ C12 H20 O4, tgt=23.84, overall=23.84 ]	(215.13591, 1062.4559)(235.11603, 2759.3555)
6-dehydro-virginiae butanolide A	1	1	1	1	1	1	638164	617610	615273	351699	360482	376713	563351	571379	594170	577118	575393	577548	6-dehydro-virginiae butanolide A [ C12 H20 O4, tgt=23.84, overall=23.84 ]	(215.13591, 1062.4559)(235.11603, 2759.3555)
trichloroanisole	1	1	1	108500	111195	111697	95336	90331	91594	121862	118584	128998	95647	98874	99665	86380	81321	81025	trichloroanisole [ C7 H5 Cl3 O, tgt=24.41, overall=24.41 ]	(216.92035, 8231.525)(218.9173, 934.08997)
6-aminopenicillanate	1	1	1	1	1	1	1	1	1	1	1	1	1	94782	92237	107047	101378	106874	6-aminopenicillanate [ C8 H12 N2 O3 S, tgt= ]	(217.06572, 6112.464)(203.05086, 119490.81)(204.05374, 5854.19)
iN/i-(iS*S/i)-3-epoxysuccinamoyl-(S)-2*3-diaminopropanoate	1	1	1	1	1	1	1	1	1	1	1	1	1	94782	92237	107047	101378	106874	iN/i-(iS*S/i)-3-epoxysuccinamoyl-(S)-2*3-diaminopropanoate [ C7 H11 N3 O5, tgt= ]	(217.06572, 6112.464)(219.08057, 13290.294)
iN/i-3-(iR*R/i)-epoxysuccinamoyl-(S)-2*3-diaminopropanoate	1	1	1	1	1	1	1	1	1	1	1	1	1	94782	92237	107047	101378	106874	iN/i-3-(iR*R/i)-epoxysuccinamoyl-(S)-2*3-diaminopropanoate [ C7 H11 N3 O5, tgt= ]	(217.06572, 6112.464)(219.08057, 13290.294)
(R)-3-(indol-3-yl)-2-oxobutanoate	1	1	1	1	1	1	1	1	1	1	1	1	1	94782	92237	107047	101378	106874	(R)-3-(indol-3-yl)-2-oxobutanoate [ C12 H10 N O3, tgt= ]	(217.06572, 6112.464)(219.08057, 13290.294)
3-({[(2R*3R)-3-carbamoyloxiran-2-yl]carbonyl}amino)-L-alanine	1	1	1	1	1	1	1	1	1	1	1	1	1	94782	92237	107047	101378	106874	3-({[(2R*3R)-3-carbamoyloxiran-2-yl]carbonyl}amino)-L-alanine [ C7 H11 N3 O5, tgt= ]	(217.06572, 6112.464)(219.08057, 13290.294)
9-iN/i-methoxy-tryptophan	2995834	2982061	3044835	1	1	1	1	1	1	1	1	1	1	1	1	1	1	1	9-iN/i-methoxy-tryptophan [ C12 H14 N2 O3, tgt= ]	(217.10246, 114382.6)(218.1053, 3497.7734)
cyclo(L-phenylalanyl-L-seryl)	2995834	2982061	3044835	1	1	1	1	1	1	1	1	1	1	1	1	1	1	1	cyclo(L-phenylalanyl-L-seryl) [ C12 H14 N2 O3, tgt= ]	(217.10246, 114382.6)(218.1053, 3497.7734)
iN/i-acetyl-L-citrulline	2978687	2965001	3022174	1	1	1	1	1	1	1	1	1	1	1	1	1	1	1	iN/i-acetyl-L-citrulline [ C8 H14 N3 O4, tgt= ]	(217.10246, 117563.195)(218.1053, 3594.867)
L-Ala-D-Gln	3067492	3045416	3118999	1	1	1	1	1	1	1	1	1	1	1	1	1	1	1	L-Ala-D-Gln [ C8 H15 N3 O4, tgt= ]	(217.10246, 118856.56)(218.1053, 3643.5166)
L-alanyl-L-glutamine	3067492	3045416	3118999	1	1	1	1	1	1	1	1	1	1	1	1	1	1	1	L-alanyl-L-glutamine [ C8 H15 N3 O4, tgt= ]	(217.10246, 118856.56)(218.1053, 3643.5166)
&beta\-santalol	1	1	1	1	1	1	100716	93388	92305	1	1	1	1	1	1	1	1	1	&beta\-santalol [ C15 H24 O, tgt= ]	(221.18336, 6724.65)(230.18396, 99859.21)
pentalen-13-ol	1	1	1	1	1	1	100716	93388	92305	1	1	1	1	1	1	1	1	1	pentalen-13-ol [ C15 H24 O, tgt= ]	(221.18336, 6724.65)(230.18396, 99859.21)
[4-(5*5-dimethylcyclohex-1-en-1-yl)-cyclohex-1-en-1-yl] methanol	1	1	1	1	1	1	100716	93388	92305	1	1	1	1	1	1	1	1	1	[4-(5*5-dimethylcyclohex-1-en-1-yl)-cyclohex-1-en-1-yl] methanol [ C15 H24 O, tgt= ]	(221.18336, 6724.65)(230.18396, 99859.21)
&alpha\-ionylideneethanol	1	1	1	1	1	1	100716	93388	92305	1	1	1	1	1	1	1	1	1	&alpha\-ionylideneethanol [ C15 H24 O, tgt= ]	(221.18336, 6724.65)(230.18396, 99859.21)
(+)-&alpha\-santalol	1	1	1	1	1	1	100716	93388	92305	1	1	1	1	1	1	1	1	1	(+)-&alpha\-santalol [ C15 H24 O, tgt= ]	(221.18336, 6724.65)(230.18396, 99859.21)
1-deoxy-capsidiol	1	1	1	1	1	1	100716	93388	92305	1	1	1	1	1	1	1	1	1	1-deoxy-capsidiol [ C15 H24 O, tgt= ]	(221.18336, 6724.65)(230.18396, 99859.21)
2*6-ibis/i-(1*1-dimethylethyl)-4-methylphenol	1	1	1	1	1	1	100716	93388	92305	1	1	1	1	1	1	1	1	1	2*6-ibis/i-(1*1-dimethylethyl)-4-methylphenol [ C15 H24 O, tgt= ]	(221.18336, 6724.65)(230.18396, 99859.21)
amorpha-4-en-7-ol	1	1	1	1	1	1	100716	93388	92305	1	1	1	1	1	1	1	1	1	amorpha-4-en-7-ol [ C15 H24 O, tgt= ]	(221.18336, 6724.65)(230.18396, 99859.21)
artemisinic alcohol	1	1	1	1	1	1	100716	93388	92305	1	1	1	1	1	1	1	1	1	artemisinic alcohol [ C15 H24 O, tgt= ]	(221.18336, 6724.65)(230.18396, 99859.21)
(2iE/i*6iE/i)-farnesal	1	1	1	1	1	1	100716	93388	92305	1	1	1	1	1	1	1	1	1	(2iE/i*6iE/i)-farnesal [ C15 H24 O, tgt= ]	(221.18336, 6724.65)(230.18396, 99859.21)
10-hydroxy-&alpha\-humulene	1	1	1	1	1	1	100716	93388	92305	1	1	1	1	1	1	1	1	1	10-hydroxy-&alpha\-humulene [ C15 H24 O, tgt= ]	(221.18336, 6724.65)(230.18396, 99859.21)
(5iR/i)-albaflavenol	1	1	1	1	1	1	100716	93388	92305	1	1	1	1	1	1	1	1	1	(5iR/i)-albaflavenol [ C15 H24 O, tgt= ]	(221.18336, 6724.65)(230.18396, 99859.21)
3-deoxy-capsidiol	1	1	1	1	1	1	100716	93388	92305	1	1	1	1	1	1	1	1	1	3-deoxy-capsidiol [ C15 H24 O, tgt= ]	(221.18336, 6724.65)(230.18396, 99859.21)
(5iS/i)-albaflavenol	1	1	1	1	1	1	100716	93388	92305	1	1	1	1	1	1	1	1	1	(5iS/i)-albaflavenol [ C15 H24 O, tgt= ]	(221.18336, 6724.65)(230.18396, 99859.21)
2-hydroxytrichodiene	1	1	1	1	1	1	100716	93388	92305	1	1	1	1	1	1	1	1	1	2-hydroxytrichodiene [ C15 H24 O, tgt= ]	(221.18336, 6724.65)(230.18396, 99859.21)
8-hydroxy-(+)-&delta\-cadinene	1	1	1	1	1	1	100716	93388	92305	1	1	1	1	1	1	1	1	1	8-hydroxy-(+)-&delta\-cadinene [ C15 H24 O, tgt= ]	(221.18336, 6724.65)(230.18396, 99859.21)
germacra-1(10)*4*11(13)-trien-12-ol	1	1	1	1	1	1	100716	93388	92305	1	1	1	1	1	1	1	1	1	germacra-1(10)*4*11(13)-trien-12-ol [ C15 H24 O, tgt= ]	(221.18336, 6724.65)(230.18396, 99859.21)
(11iR/i)-dihydroartemisinic aldehyde	1	1	1	1	1	1	100716	93388	92305	1	1	1	1	1	1	1	1	1	(11iR/i)-dihydroartemisinic aldehyde [ C15 H24 O, tgt= ]	(221.18336, 6724.65)(230.18396, 99859.21)
solavetivol	1	1	1	1	1	1	100716	93388	92305	1	1	1	1	1	1	1	1	1	solavetivol [ C15 H24 O, tgt= ]	(221.18336, 6724.65)(230.18396, 99859.21)
geranylhydroquinone	1	1	1	1	1	1	1	1	1	1	1	1	563351	1	1	1	1	1	geranylhydroquinone [ C16 H22 O2, tgt=26.94, overall=26.94 ]	(229.1518, 19840.4)(231.168, 2444.19)
(4Z*7Z*10Z*13Z)-hexadecatetra-4*7*10*13-eneoate	161267	159708	165071	167219	169701	164658	638164	617610	615273	1	1	376713	563351	571379	594170	577118	575393	577548	(4Z*7Z*10Z*13Z)-hexadecatetra-4*7*10*13-eneoate [ C16 H23 O2, tgt=22.74, overall=22.74 ]	(229.2781, 14635.876)(231.16855, 2458.73)(254.15811, 9874.42)
2-hydroxytridecanoate	2085923	2080732	2116421	2616685	2589490	2591476	2755471	2728082	2692602	4785791	4779591	4857907	984991	1001096	1023143	916997	912839	920438	2-hydroxytridecanoate [ C13 H25 O3, tgt=46.59, overall=46.59 ]	(230.1839, 76861.586)(231.1859, 4326.0176)(235.16228, 4100.882)
iN/iSUP1/SUP*iN/iSUP8/SUP-diacetylspermidine	2247443	2232627	2285543	2943877	2908752	2914974	3065034	3032143	2983983	5135262	5121852	5231601	1161818	1164629	1209765	975473	974186	980810	iN/iSUP1/SUP*iN/iSUP8/SUP-diacetylspermidine [ C11 H24 N3 O2, tgt=53.32, overall=53.32 ]	(230.1839, 79382.99)(231.1859, 4493.1978)(235.16228, 4307.852)
(7Z*10Z*13Z)-hexadeca-7*10*13-trienoate	1	1	1	1	1	1	1	1	1	1	1	1	589377	568272	616371	1	1	1	(7Z*10Z*13Z)-hexadeca-7*10*13-trienoate [ C16 H25 O2, tgt=1.63, overall=1.63 ]	(231.1684, 2479.99)(254.15807, 16208.872)
iN/i-hydroxypentahomomethionine	2681775	2691906	2743525	1	1	1	1	1	1	1	1	1	297670	319055	323130	1	1	1	iN/i-hydroxypentahomomethionine [ C10 H20 N O3 S, tgt= ]	(235.11618, 6193.472)(217.10242, 99692.516)(218.1053, 4226.9497)(258.10703, 3782.0833)
1*4*5-trihydroxy-&Delta\sup2*3/sup-protoilludene	124175	115070	125887	239692	232371	229666	263134	262932	251270	1	1	1	188944	196154	209718	77330	86838	85088	1*4*5-trihydroxy-&Delta\sup2*3/sup-protoilludene [ C15 H24 O3, tgt= ]	(235.16243, 8613.617)(257.14395, 3202.649)
isotrichodiol	124175	115070	125887	239692	232371	229666	263134	262932	251270	1	1	1	188944	196154	209718	77330	86838	85088	isotrichodiol [ C15 H24 O3, tgt= ]	(235.16243, 8613.617)(257.14395, 3202.649)
illudol	124175	115070	125887	239692	232371	229666	263134	262932	251270	1	1	1	188944	196154	209718	77330	86838	85088	illudol [ C15 H24 O3, tgt= ]	(235.16243, 8613.617)(257.14395, 3202.649)
3-hydroxylubimin	124175	115070	125887	239692	232371	229666	263134	262932	251270	1	1	1	188944	196154	209718	77330	86838	85088	3-hydroxylubimin [ C15 H24 O3, tgt= ]	(235.16243, 8613.617)(257.14395, 3202.649)
pentaethylene glycol	3811846	3790364	3862051	1	1	1	1	1	1	1	1	1	1	1	1	1	1	1	pentaethylene glycol [ C10 H22 O6, tgt= ]	(239.1462, 5277.8335)(261.129, 146989.77)(262.13174, 7188.3267)
palmitic amide	1	1	1	1	1	1	659140	652726	669990	1	1	1	1	1	1	498167	473561	467867	palmitic amide [ C16 H33 N O, tgt=49.41, overall=49.41 ]	(256.261, 28825.031)(257.2642, 1184.1766)
12'*6-diapocarotene-12'*6-dial	3858759	3825238	3899251	1	1	1	1	1	1	1	1	1	1	1	1	1	1	1	12'*6-diapocarotene-12'*6-dial [ C17 H20 O2, tgt= ]	(257.1438, 233.42)(239.1462, 5207.5566)(261.129, 145130.19)(262.13174, 7093.013)
8'*10-diapocarotene-8'*10-dial	3858759	3825238	3899251	1	1	1	1	1	1	1	1	1	1	1	1	1	1	1	8'*10-diapocarotene-8'*10-dial [ C17 H20 O2, tgt= ]	(257.1438, 233.42)(239.1462, 5207.5566)(261.129, 145130.19)(262.13174, 7093.013)
elymoclavine aldehyde	1	1	1	1	1	1	294213	282326	276277	1	1	1	437630	456769	477326	277902	266253	259445	elymoclavine aldehyde [ C16 H17 N2 O, tgt= ]	(257.14392, 1743.1702)(235.11626, 6713.243)(258.10706, 3752.649)
12*13-epoxytrichothec-9-ene	124617	1	1	239692	232371	229666	263134	262932	251270	1	1	1	188944	196154	209718	77330	86838	85088	12*13-epoxytrichothec-9-ene [ C15 H22 O2, tgt= ]	(257.14395, 3008.8167)(235.16248, 9411.717)
15-hydroxysolavetivone	124617	1	1	239692	232371	229666	263134	262932	251270	1	1	1	188944	196154	209718	77330	86838	85088	15-hydroxysolavetivone [ C15 H22 O2, tgt= ]	(257.14395, 3008.8167)(235.16248, 9411.717)
2-dehydrolubimin	124617	1	1	239692	232371	229666	263134	262932	251270	1	1	1	188944	196154	209718	77330	86838	85088	2-dehydrolubimin [ C15 H22 O2, tgt= ]	(257.14395, 3008.8167)(235.16248, 9411.717)
illudin E	124617	1	1	239692	232371	229666	263134	262932	251270	1	1	1	188944	196154	209718	77330	86838	85088	illudin E [ C15 H22 O2, tgt= ]	(257.14395, 3008.8167)(235.16248, 9411.717)
illudin D	124617	1	1	239692	232371	229666	263134	262932	251270	1	1	1	188944	196154	209718	77330	86838	85088	illudin D [ C15 H22 O2, tgt= ]	(257.14395, 3008.8167)(235.16248, 9411.717)
capsenone	124617	1	1	239692	232371	229666	263134	262932	251270	1	1	1	188944	196154	209718	77330	86838	85088	capsenone [ C15 H22 O2, tgt= ]	(257.14395, 3008.8167)(235.16248, 9411.717)
norcraugsodine	1	1	1	1	1	1	187898	183213	173548	1	1	1	192177	197220	215619	140603	117278	128587	norcraugsodine [ C15 H15 N O3, tgt= ]	(258.10706, 6536.662)(280.08936, 2968.0667)
isn/i-glycero-3-phosphocholine	1	1	1	1	1	1	187898	183213	173548	1	1	1	192177	197220	215619	140603	117278	128587	isn/i-glycero-3-phosphocholine [ C8 H20 N O6 P, tgt= ]	(258.10706, 6536.662)(280.08936, 2968.0667)
5-methylcytidine	1	1	1	1	1	1	187898	183213	173548	1	1	1	192177	197220	215619	140603	117278	128587	5-methylcytidine [ C10 H15 N3 O5, tgt= ]	(258.10706, 6536.662)(280.08936, 2968.0667)
iN/isup4/sup-aminocytidine	1	1	1	1	1	1	187898	183213	173548	1	1	1	192177	197220	215619	140603	117278	128587	iN/isup4/sup-aminocytidine [ C10 H15 N3 O5, tgt= ]	(258.10706, 6536.662)(280.08936, 2968.0667)
2-acetamido-3-acetamidino-2*3-dideoxy-&alpha\-D-mannuronate	2348300	2355520	2383686	1	1	1	187239	182550	172942	1	1	1	191937	197220	215436	138422	116658	128349	2-acetamido-3-acetamidino-2*3-dideoxy-&alpha\-D-mannuronate [ C10 H17 N3 O6, tgt=37.61, overall=37.61 ]	(258.10706, 6536.662)(298.09396, 72347.96)(299.09607, 3973.6501)(280.08936, 2968.0667)
hydroxybupropion	1	1	1	1	1	1	166365	149687	151458	1	1	1	1	1	1	230815	216087	219923	hydroxybupropion [ C13 H19 Cl N O2, tgt= ]	(258.1071, 5398.605)(279.09787, 4352.9663)(280.09, 1399.0299)
5*6*7*8-tetrahydromonapterin	1	1	1	1	1	1	1	1	1	1	1	1	1	1	208946	1	1	1	5*6*7*8-tetrahydromonapterin [ C9 H15 N5 O4, tgt= ]	(258.1071, 7602.83)(261.1298, 267.83)
(6R)-4a-hydroxy-tetrahydrobiopterin	1	1	1	1	1	1	1	1	1	1	1	1	1	1	208946	1	1	1	(6R)-4a-hydroxy-tetrahydrobiopterin [ C9 H15 N5 O4, tgt= ]	(258.1071, 7602.83)(261.1298, 267.83)
1-(&beta\-D-ribofuranosyl)-1*4-dihydronicotinamide	382216	368544	389765	1	1	1	1	1	1	1	1	1	1	1	1	119145	123647	122759	1-(&beta\-D-ribofuranosyl)-1*4-dihydronicotinamide [ C11 H16 N2 O5, tgt= ]	(258.1072, 4879.9937)(261.12936, 67888.15)(262.13193, 3481.5068)(279.098, 9928.534)(280.09, 1586.8434)
&gamma\-glutamylanilide diol	382216	368544	389765	1	1	1	1	1	1	1	1	1	1	1	1	119145	123647	122759	&gamma\-glutamylanilide diol [ C11 H16 N2 O5, tgt= ]	(258.1072, 4879.9937)(261.12936, 67888.15)(262.13193, 3481.5068)(279.098, 9928.534)(280.09, 1586.8434)
illudinine	1	1	1	1	1	1	1	1	1	1	1	1	1	1	1	119145	123647	122759	illudinine [ C15 H14 N O3, tgt= ]	(258.1072, 4879.9937)(280.09, 1586.8434)
iN/i-benzoyl-D-arginine	3683561	3662263	3733074	1	1	1	1	1	1	1	1	1	1	1	1	1	1	1	iN/i-benzoyl-D-arginine [ C13 H18 N4 O3, tgt= ]	(261.129, 146989.77)(262.13174, 7188.3267)
&alpha\-ribazole	3666130	3646322	3716635	1	1	1	1	1	1	1	1	1	1	1	1	1	1	1	&alpha\-ribazole [ C14 H18 N2 O4, tgt= ]	(261.129, 146989.77)(262.13174, 7188.3267)
imeso/i-diaminopimeloyl-alanine	3857543	3830189	3916039	1	1	1	1	1	1	1	1	1	1	1	1	1	1	1	imeso/i-diaminopimeloyl-alanine [ C10 H19 N3 O5, tgt= ]	(261.129, 146989.77)(262.13174, 7188.3267)
(4E*6E)-1-(4-hydroxyphenyl)-7-phenylhepta-4*6-dien-3-one	3683561	3662263	3733074	1	1	1	1	1	1	1	1	1	1	1	1	1	1	1	(4E*6E)-1-(4-hydroxyphenyl)-7-phenylhepta-4*6-dien-3-one [ C19 H18 O2, tgt= ]	(261.129, 146989.77)(262.13174, 7188.3267)
benzoyl-L-arginine	3683561	3662263	3733074	1	1	1	1	1	1	1	1	1	1	1	1	1	1	1	benzoyl-L-arginine [ C13 H18 N4 O3, tgt= ]	(261.129, 146989.77)(262.13174, 7188.3267)
queuine	3666130	3631555	3702024	1	1	1	1	1	1	1	1	1	1	1	1	1	1	1	queuine [ C12 H16 N5 O3, tgt= ]	(261.129, 146989.77)(262.13174, 7188.3267)
salinosporamide B	3857543	3830189	3916039	1	1	1	1	1	1	1	1	1	1	1	1	1	1	1	salinosporamide B [ C15 H21 N O4, tgt= ]	(261.129, 146989.77)(262.13174, 7188.3267)(305.15344, 1250.3334)
hemigossypol-6-methyl ether	382216	368544	389765	1	1	1	1	1	1	1	1	1	1	1	1	119145	123647	122759	hemigossypol-6-methyl ether [ C16 H18 O4, tgt= ]	(261.12936, 67888.15)(262.13193, 3481.5068)(279.098, 9928.534)(280.09, 1586.8434)
pterostilbene	382216	368544	389765	1	1	1	1	1	1	1	1	1	1	1	1	119145	123647	122759	pterostilbene [ C16 H16 O3, tgt= ]	(261.12936, 67888.15)(262.13193, 3481.5068)(279.098, 9928.534)(280.09, 1586.8434)
L-ala-Gly-L-Ala-Gly	1	368544	389765	1	1	1	1	1	1	1	1	1	1	1	1	1	123647	122759	L-ala-Gly-L-Ala-Gly [ C10 H18 N4 O5, tgt= ]	(261.1294, 65189.473)(262.13196, 3338.8398)(279.09808, 9959.0)(280.0902, 1541.1001)
2-methylpentadecanal	1	1	1	1	1	1	1	1	1	1259199	1295425	1272653	1417503	1467471	1442446	1664129	1672370	1664186	2-methylpentadecanal [ C16 H32 O, tgt=64.06, overall=64.06 ]	(263.23447, 38475.746)(264.23752, 2546.402)(245.22371, 4050.7842)
(iE*E/i)-farnesylacetone	1	1	1	1	1	1	1	1	1	1259199	1295425	1272653	1417503	1467471	1442446	1664129	1672370	1664186	(iE*E/i)-farnesylacetone [ C18 H30 O, tgt=51.26, overall=51.26 ]	(263.23447, 38475.746)(264.23752, 2546.402)(245.22371, 4050.7842)
palmitaldehyde	1	1	1	1	1	1	1	1	1	1259199	1295425	1272653	1417503	1467471	1442446	1664129	1672370	1664186	palmitaldehyde [ C16 H32 O, tgt=64.06, overall=64.06 ]	(263.23447, 38475.746)(264.23752, 2546.402)(245.22371, 4050.7842)
1-hexadecanol	668965	684647	684518	766229	751255	760789	1929607	1912127	1867963	1	1	1	1	1	1	907558	912292	898073	1-hexadecanol [ C16 H34 O, tgt=67.19, overall=67.19 ]	(265.25027, 48909.74)(266.25342, 3911.5325)(247.23952, 7061.5083)
a linoleate group	668965	684647	684518	766229	751255	760789	1929607	1912127	1867963	1	1	1	1	1	1	907558	912292	898073	a linoleate group [ C18 H32 O, tgt=53.51, overall=53.51 ]	(265.25027, 48909.74)(266.25342, 3911.5325)(247.23952, 7061.5083)
deoxyshikonin	1	1	1	1	1	1	1	1	1	759697	735601	675097	1	1	1	1	1	1	deoxyshikonin [ C16 H16 O4, tgt=39.78, overall=39.78 ]	(277.08618, 40975.926)(278.08945, 715.9033)
&alpha\-D-fructofuranose &beta\-D-fructofuranose 1*2':2*3'-dianhydride	1	1	1	1	1	1	1	1	1	759697	735601	675097	1	1	1	1	1	1	&alpha\-D-fructofuranose &beta\-D-fructofuranose 1*2':2*3'-dianhydride [ C11 H18 O9, tgt=60.95, overall=60.95 ]	(277.08618, 40975.926)(278.08945, 715.9033)
2-iO/i-(&beta\-D-glucopyranosyl)-glycerol	1	1	1	1	1	1	1	1	1	759697	735601	675097	1	1	1	1	1	1	2-iO/i-(&beta\-D-glucopyranosyl)-glycerol [ C9 H18 O8, tgt=43.42, overall=43.42 ]	(277.08618, 40975.926)(278.08945, 715.9033)
7*2'-dihydroxy-4'-methoxyisoflavan	1	1	1	1	1	1	1	1	1	759697	735601	675097	1	1	1	1	1	1	7*2'-dihydroxy-4'-methoxyisoflavan [ C16 H16 O4, tgt=39.78, overall=39.78 ]	(277.08618, 40975.926)(278.08945, 715.9033)
A19009	1	1	1	1	1	1	1	1	1	759697	735601	675097	1	1	1	1	1	1	A19009 [ C10 H16 N4 O5, tgt=27.34, overall=27.34 ]	(277.08618, 40975.926)(278.08945, 715.9033)
(iS/i)-malyl &alpha\-D-glucosaminide	1	1	1	1	1	1	1	1	1	759697	735601	675097	1	1	1	1	1	1	(iS/i)-malyl &alpha\-D-glucosaminide [ C10 H16 N O9, tgt=20.05, overall=20.05 ]	(277.08618, 40975.926)(278.08945, 715.9033)
triadimefone	1	1	1	1	1	1	1	1	1	772186	748433	686764	1	1	1	1	1	1	triadimefone [ C14 H16 Cl N3 O2, tgt=13.07, overall=13.07 ]	(277.08618, 40975.926)(278.08945, 715.9033)
2-iO/i-(&alpha\-D-glucopyranosyl)glycerol	1	1	1	1	1	1	1	1	1	759697	735601	675097	1	1	1	1	1	1	2-iO/i-(&alpha\-D-glucopyranosyl)glycerol [ C9 H18 O8, tgt=43.42, overall=43.42 ]	(277.08618, 40975.926)(278.08945, 715.9033)
6-tuliposide B	1	1	1	1	1	1	1	1	1	759697	735601	675097	1	1	1	1	1	1	6-tuliposide B [ C11 H18 O9, tgt=60.95, overall=60.95 ]	(277.08618, 40975.926)(278.08945, 715.9033)
4*4'-dihydroxy-3*3'-dimethoxystilbene	1	1	1	1	1	1	1	1	1	759697	735601	675097	1	1	1	1	1	1	4*4'-dihydroxy-3*3'-dimethoxystilbene [ C16 H16 O4, tgt=39.78, overall=39.78 ]	(277.08618, 40975.926)(278.08945, 715.9033)
(-)-vestitol	1	1	1	1	1	1	1	1	1	759697	735601	675097	1	1	1	1	1	1	(-)-vestitol [ C16 H16 O4, tgt=39.78, overall=39.78 ]	(277.08618, 40975.926)(278.08945, 715.9033)
3-&beta\-D-galactosyl-sn-glycerol	1	1	1	1	1	1	1	1	1	759697	735601	675097	1	1	1	1	1	1	3-&beta\-D-galactosyl-sn-glycerol [ C9 H18 O8, tgt=43.42, overall=43.42 ]	(277.08618, 40975.926)(278.08945, 715.9033)
sambunigrin	239668	236791	246231	1	1	1	1	1	1	772186	1	686764	1	1	1	1	1	1	sambunigrin [ C14 H17 N O6, tgt=14.39, overall=14.39 ]	(277.09555, 23090.879)(278.0894, 701.67)(279.09802, 4723.467)
indican	239668	236791	246231	1	1	1	1	1	1	772186	1	686764	1	1	1	1	1	1	indican [ C14 H17 N O6, tgt=14.39, overall=14.39 ]	(277.09555, 23090.879)(278.0894, 701.67)(279.09802, 4723.467)
(iR/i)-prunasin	239668	236791	246231	1	1	1	1	1	1	772186	1	686764	1	1	1	1	1	1	(iR/i)-prunasin [ C14 H17 N O6, tgt=14.39, overall=14.39 ]	(277.09555, 23090.879)(278.0894, 701.67)(279.09802, 4723.467)
2-[(7'-methylthio)heptyl]malate	360233	355344	373897	1	1	1	1	1	1	1	1	1	1	1	1	1	1	1	2-[(7'-methylthio)heptyl]malate [ C12 H20 O5 S, tgt= ]	(277.10178, 8383.903)(279.09802, 3498.657)(299.09607, 4254.1465)
3-[(7'-methylthio)heptyl]malate	360233	355344	373897	1	1	1	1	1	1	1	1	1	1	1	1	1	1	1	3-[(7'-methylthio)heptyl]malate [ C12 H20 O5 S, tgt= ]	(277.10178, 8383.903)(279.09802, 3498.657)(299.09607, 4254.1465)
5-amino-6-(D-ribitylamino)uracil	360233	355344	373897	1	1	1	1	1	1	1	1	1	1	1	1	1	1	1	5-amino-6-(D-ribitylamino)uracil [ C9 H16 N4 O6, tgt= ]	(277.10178, 8383.903)(299.09607, 4254.1465)
illudalate	360233	355344	373897	1	1	1	1	1	1	1	1	1	1	1	1	1	1	1	illudalate [ C15 H16 O5, tgt= ]	(277.10178, 8383.903)(299.09607, 4254.1465)
pentalenolactone	2348300	2355520	2383686	1	1	1	1	1	1	1	1	1	1	1	1	1	1	1	pentalenolactone [ C15 H15 O5, tgt= ]	(277.1018, 5951.7534)(279.09824, 986.4067)
neopentalenolactone	2348300	2355520	2383686	1	1	1	1	1	1	1	1	1	1	1	1	1	1	1	neopentalenolactone [ C15 H15 O5, tgt= ]	(277.1018, 5951.7534)(279.09824, 986.4067)
hemigossypolone	2348300	2355520	2383686	1	1	1	1	1	1	1	1	1	1	1	1	1	1	1	hemigossypolone [ C15 H15 O5, tgt= ]	(277.1018, 5951.7534)(279.09824, 986.4067)
demethyldehydrophos	2348300	2355520	2344910	1	1	1	1	1	1	1	1	1	1	1	1	1	1	1	demethyldehydrophos [ C10 H20 N3 O5 P, tgt= ]	(277.1018, 5951.7534)(298.09396, 72347.96)(299.09607, 3973.6501)
uniconazole-P	2348300	2355520	2344910	1	1	1	1	1	1	1	1	1	1	1	1	1	1	1	uniconazole-P [ C15 H18 Cl N3 O, tgt= ]	(277.1018, 5951.7534)(298.09396, 72347.96)(299.09607, 3973.6501)
(2iR/i*3iR/i)-3-methylornithinyl-iN/isup6/sup-lysine	1	1	1	1	1	1	1	1	1	346813	344467	346255	617877	656506	626998	1504558	1521545	1529793	(2iR/i*3iR/i)-3-methylornithinyl-iN/isup6/sup-lysine [ C12 H28 N4 O3, tgt=48.39, overall=48.39 ]	(277.21338, 37236.133)(278.5541, 11004.727)(279.22922, 27252.893)(280.23233, 1921.035)
(8E*10Z*12Z)-octadeca-8*10*12-trienoate	1	1	1	1	1	1	1	1	1	331598	365853	332847	782620	844952	826231	1833658	1678225	1807476	(8E*10Z*12Z)-octadeca-8*10*12-trienoate [ C18 H29 O2, tgt=56.29, overall=56.29 ]	(277.21344, 41508.043)(278.21692, 4737.978)(279.22888, 44995.082)(280.2319, 3393.5935)
pinolenate	1	1	1	1	1	1	1	1	1	331598	365853	332847	782620	844952	826231	1833658	1678225	1807476	pinolenate [ C18 H29 O2, tgt=56.29, overall=56.29 ]	(277.21344, 41508.043)(278.21692, 4737.978)(279.22888, 44995.082)(280.2319, 3393.5935)
punicate	1	1	1	1	1	1	1	1	1	331598	365853	332847	782620	844952	826231	1833658	1678225	1807476	punicate [ C18 H29 O2, tgt=56.29, overall=56.29 ]	(277.21344, 41508.043)(278.21692, 4737.978)(279.22888, 44995.082)(280.2319, 3393.5935)
&alpha\-linolenate	1	1	1	1	1	1	1	1	1	331598	365853	332847	782620	844952	826231	1833658	1678225	1807476	&alpha\-linolenate [ C18 H29 O2, tgt=56.29, overall=56.29 ]	(277.21344, 41508.043)(278.21692, 4737.978)(279.22888, 44995.082)(280.2319, 3393.5935)
&alpha\-eleostearate	1	1	1	1	1	1	1	1	1	331598	365853	332847	782620	844952	826231	1833658	1678225	1807476	&alpha\-eleostearate [ C18 H29 O2, tgt=56.29, overall=56.29 ]	(277.21344, 41508.043)(278.21692, 4737.978)(279.22888, 44995.082)(280.2319, 3393.5935)
calendate	1	1	1	1	1	1	1	1	1	331598	365853	332847	782620	844952	826231	1833658	1678225	1807476	calendate [ C18 H29 O2, tgt=56.29, overall=56.29 ]	(277.21344, 41508.043)(278.21692, 4737.978)(279.22888, 44995.082)(280.2319, 3393.5935)
crepenynate	1	1	1	1	1	1	1	1	1	331598	365853	332847	782620	844952	826231	1833658	1678225	1807476	crepenynate [ C18 H29 O2, tgt=56.29, overall=56.29 ]	(277.21344, 41508.043)(278.21692, 4737.978)(279.22888, 44995.082)(280.2319, 3393.5935)
(9Z*12Z*15E)-octadeca-9*12*15-trienoate	1	1	1	1	1	1	1	1	1	331598	365853	332847	782620	844952	826231	1833658	1678225	1807476	(9Z*12Z*15E)-octadeca-9*12*15-trienoate [ C18 H29 O2, tgt=56.29, overall=56.29 ]	(277.21344, 41508.043)(278.21692, 4737.978)(279.22888, 44995.082)(280.2319, 3393.5935)
&gamma\-linolenate	1	1	1	1	1	1	1	1	1	331598	365853	332847	782620	844952	826231	1833658	1678225	1807476	&gamma\-linolenate [ C18 H29 O2, tgt=56.29, overall=56.29 ]	(277.21344, 41508.043)(278.21692, 4737.978)(279.22888, 44995.082)(280.2319, 3393.5935)
decylplastoquinone	1	1	1	1	1	1	1	1	1	1	1	1	736102	750978	773133	1504558	1521545	1529793	decylplastoquinone [ C18 H28 O2, tgt=53.64, overall=53.64 ]	(277.21365, 49764.848)(278.2169, 4293.103)
(9iZ/i)-tetradecen-1-yl acetate	1	1	1	1	1	1	1	1	1	1	1	1	736102	750978	773133	1683241	1521545	1529793	(9iZ/i)-tetradecen-1-yl acetate [ C16 H30 O2, tgt=65.25, overall=65.25 ]	(277.2137, 51261.09)(278.21692, 4430.305)
3-hexyl-4-septyloxetan-2-one	1	1	1	1	1	1	1	1	1	1	1	1	736102	750978	773133	1683241	1521545	1529793	3-hexyl-4-septyloxetan-2-one [ C16 H30 O2, tgt=65.25, overall=65.25 ]	(277.2137, 51261.09)(278.21692, 4430.305)
(11iE/i)-tetradecen-1-yl acetate	1	1	1	1	1	1	1	1	1	1	1	1	736102	750978	773133	1683241	1521545	1529793	(11iE/i)-tetradecen-1-yl acetate [ C16 H30 O2, tgt=65.25, overall=65.25 ]	(277.2137, 51261.09)(278.21692, 4430.305)
decahydro-2-hydroxy-2*5*5*8a-tetramethyl-1-naphthalene ethanol	1	1	1	1	1	1	1	1	1	1	1	1	736102	750978	773133	1683241	1521545	1529793	decahydro-2-hydroxy-2*5*5*8a-tetramethyl-1-naphthalene ethanol [ C16 H30 O2, tgt=65.25, overall=65.25 ]	(277.2137, 51261.09)(278.21692, 4430.305)
(11iZ/i)-tetradecen-1-yl acetate	1	1	1	1	1	1	1	1	1	1	1	1	736102	750978	773133	1683241	1521545	1529793	(11iZ/i)-tetradecen-1-yl acetate [ C16 H30 O2, tgt=65.25, overall=65.25 ]	(277.2137, 51261.09)(278.21692, 4430.305)
(-)-cyclopenine	239668	236791	246231	1	1	1	1	1	1	759697	735601	675097	1	1	1	1	1	1	(-)-cyclopenine [ C17 H14 N2 O3, tgt=14.81, overall=14.81 ]	(278.0921, 22849.695)(278.08945, 715.9033)(277.10178, 11311.419)
aeruginascin	1	1	1	1	1	1	1	122382	119128	1	1	1	1	1	1	1	1	1	aeruginascin [ C13 H18 N2 O4 P, tgt= ]	(279.0976, 3056.275)(280.08905, 4884.415)
4-coumaryl-4-coumarate	1	373623	400506	1	1	1	1	1	1	1	1	1	1	1	1	1	1	1	4-coumaryl-4-coumarate [ C18 H16 O4, tgt= ]	(279.098, 13168.415)(301.0795, 275.365)
4-nitrophenyl-3-ketovalidamine	1	373623	400506	1	1	1	1	1	1	1	1	1	1	1	1	119145	123647	122759	4-nitrophenyl-3-ketovalidamine [ C13 H16 N2 O6, tgt= ]	(279.098, 13168.415)(301.0795, 275.365)
L-aspartyl-L-phenylalanine	1	1	1	1	1	1	1	1	1	1	1	1	1	1	1	119145	123647	122759	L-aspartyl-L-phenylalanine [ C13 H15 N2 O5, tgt= ]	(279.09802, 6803.4766)(280.09, 1586.8434)
iN/i-carbobenzyloxy-L-glutamine	1	1	1	1	1	1	1	1	1	1	1	1	1	1	1	119145	123647	122759	iN/i-carbobenzyloxy-L-glutamine [ C13 H15 N2 O5, tgt= ]	(279.09802, 6803.4766)(280.09, 1586.8434)
1-methylguanosine	1	1	1	1	1	1	1	1	1	1	1	1	1	1	1	125003	148486	135670	1-methylguanosine [ C11 H15 N5 O5, tgt= ]	(279.09802, 7068.1665)(280.09, 1647.2799)
psicofuranine	1	1	1	1	1	1	1	1	1	1	1	1	1	1	1	125003	148486	135670	psicofuranine [ C11 H15 N5 O5, tgt= ]	(279.09802, 7068.1665)(280.09, 1647.2799)
decoyinine	1	1	1	1	1	1	1	1	1	1	1	1	1	1	1	125003	148486	135670	decoyinine [ C11 H13 N5 O4, tgt= ]	(279.09802, 7068.1665)(280.09, 1647.2799)
thiamine acetate	1	373623	400506	1	1	1	1	1	1	1	1	1	1	1	1	119145	123647	122759	thiamine acetate [ C12 H14 N4 O2 S, tgt= ]	(279.09802, 9349.452)(280.09, 1586.8434)(301.0795, 275.365)
sulfamethazine	1	373623	400506	1	1	1	1	1	1	1	1	1	1	1	1	119145	123647	122759	sulfamethazine [ C12 H14 N4 O2 S, tgt= ]	(279.09802, 9349.452)(280.09, 1586.8434)(301.0795, 275.365)
&alpha\-carboxyethylhydroxychroman	1414120	1403005	1438020	1455720	1421989	1438275	1302130	1299793	1260612	881670	883962	884645	886670	931122	923637	727135	764626	752182	&alpha\-carboxyethylhydroxychroman [ C16 H22 O4, tgt=40.45, overall=40.45 ]	(279.15637, 8744.556)(301.1383, 34438.91)(302.14117, 2056.6624)
graphinone	1414120	1403005	1438020	1455720	1421989	1438275	1302130	1299793	1260612	881670	883962	884645	886670	931122	923637	727135	764626	752182	graphinone [ C16 H24 O5, tgt=40.45, overall=40.45 ]	(279.15637, 8744.556)(301.1383, 34438.91)(302.14117, 2056.6624)
2-hydroxyhexadecanal	1	1	1	1	1	1	1	1	1	11603617	11991889	11671198	4422784	4447462	4583039	7035812	7073903	7008863	2-hydroxyhexadecanal [ C16 H32 O2, tgt=81.36, overall=81.36 ]	(279.22955, 200360.7)(280.23242, 24484.62)(281.24374, 247.69331)
tetradecan-1-yl acetate	1	1	1	1	1	1	1	1	1	11603617	11991889	11671198	4422784	4447462	4583039	7035812	7073903	7008863	tetradecan-1-yl acetate [ C16 H32 O2, tgt=81.36, overall=81.36 ]	(279.22955, 200360.7)(280.23242, 24484.62)(281.24374, 247.69331)
(9Z*12E)-octadecadienoate	1	1	1	1	1	1	1	1	1	13063143	13514660	13125586	4886248	4920778	5073074	7852412	7895562	7804514	(9Z*12E)-octadecadienoate [ C18 H31 O2, tgt=59.50, overall=59.50 ]	(279.22955, 202276.94)(280.23242, 24746.744)(281.24374, 249.09668)
2-oxostearate	1	1	1	1	1	1	1	1	1	13063143	13514660	13125586	4886248	4920778	5073074	7852412	7895562	7804514	2-oxostearate [ C18 H33 O3, tgt=59.50, overall=59.50 ]	(279.22955, 202276.94)(280.23242, 24746.744)(281.24374, 249.09668)
ricinoleate	1	1	1	1	1	1	1	1	1	13063143	13514660	13125586	4886248	4920778	5073074	7852412	7895562	7804514	ricinoleate [ C18 H33 O3, tgt=59.50, overall=59.50 ]	(279.22955, 202276.94)(280.23242, 24746.744)(281.24374, 249.09668)
(i9E/i)-17-hydroxy-octadec-9-enoate	1	1	1	1	1	1	1	1	1	13063143	13514660	13125586	4886248	4920778	5073074	7852412	7895562	7804514	(i9E/i)-17-hydroxy-octadec-9-enoate [ C18 H33 O3, tgt=59.50, overall=59.50 ]	(279.22955, 202276.94)(280.23242, 24746.744)(281.24374, 249.09668)
linoleate	1	1	1	1	1	1	1	1	1	13063143	13514660	13125586	4886248	4920778	5073074	7852412	7895562	7804514	linoleate [ C18 H31 O2, tgt=59.50, overall=59.50 ]	(279.22955, 202276.94)(280.23242, 24746.744)(281.24374, 249.09668)
17-hydroxyoleate	1	1	1	1	1	1	1	1	1	13063143	13514660	13125586	4886248	4920778	5073074	7852412	7895562	7804514	17-hydroxyoleate [ C18 H33 O3, tgt=59.50, overall=59.50 ]	(279.22955, 202276.94)(280.23242, 24746.744)(281.24374, 249.09668)
isolinoleate	1	1	1	1	1	1	1	1	1	13063143	13514660	13125586	4886248	4920778	5073074	7852412	7895562	7804514	isolinoleate [ C18 H31 O2, tgt=59.50, overall=59.50 ]	(279.22955, 202276.94)(280.23242, 24746.744)(281.24374, 249.09668)
18-hydroxyoleate	1	1	1	1	1	1	1	1	1	13063143	13514660	13125586	4886248	4920778	5073074	7852412	7895562	7804514	18-hydroxyoleate [ C18 H33 O3, tgt=59.50, overall=59.50 ]	(279.22955, 202276.94)(280.23242, 24746.744)(281.24374, 249.09668)
(8iE/i*10iS/i)-10-hydroxyoctadec-8-enoate	1	1	1	1	1	1	1	1	1	13063143	13514660	13125586	4886248	4920778	5073074	7852412	7895562	7804514	(8iE/i*10iS/i)-10-hydroxyoctadec-8-enoate [ C18 H33 O3, tgt=59.50, overall=59.50 ]	(279.22955, 202276.94)(280.23242, 24746.744)(281.24374, 249.09668)
9*10-epoxystearate	1	1	1	1	1	1	1	1	1	13063143	13514660	13125586	4886248	4920778	5073074	7852412	7895562	7804514	9*10-epoxystearate [ C18 H33 O3, tgt=59.50, overall=59.50 ]	(279.22955, 202276.94)(280.23242, 24746.744)(281.24374, 249.09668)
9-cis*11-trans-octadecadienoate	1	1	1	1	1	1	1	1	1	13063143	13514660	13125586	4886248	4920778	5073074	7852412	7895562	7804514	9-cis*11-trans-octadecadienoate [ C18 H31 O2, tgt=59.50, overall=59.50 ]	(279.22955, 202276.94)(280.23242, 24746.744)(281.24374, 249.09668)
10-itrans/i* 12-icis/i-octadecanoate	1	1	1	1	1	1	1	1	1	13063143	13514660	13125586	4886248	4920778	5073074	7852412	7895562	7804514	10-itrans/i* 12-icis/i-octadecanoate [ C18 H31 O2, tgt=59.50, overall=59.50 ]	(279.22955, 202276.94)(280.23242, 24746.744)(281.24374, 249.09668)
2-chloro-iN/i-(2*6-diethylphenyl)-iN/i-hydroxymethylacetamide	1	1	1	1	1	1	187898	183213	173548	1	1	1	192177	197220	215619	140603	117278	128587	2-chloro-iN/i-(2*6-diethylphenyl)-iN/i-hydroxymethylacetamide [ C13 H18 Cl N O2, tgt= ]	(279.4282, 4182.452)(280.08957, 2976.1501)(258.10703, 6950.1313)
petroselinate	1	1	1	1	1	1	1	1	1	2336463	95582	2352995	2553522	2639712	2635093	3004266	2948723	2982040	petroselinate [ C18 H33 O2, tgt=41.15, overall=41.15 ]	(281.24457, 31559.254)(282.24826, 2085.0312)(263.2344, 35412.727)(264.23758, 2625.7112)(283.26, 507.14)
1*16-hexadecane-diol	1	1	1	1	1	1	1	1	1	2225566	2196385	2232696	2396386	2474193	2473413	2831006	2785878	2812692	1*16-hexadecane-diol [ C16 H34 O2, tgt=63.81, overall=63.81 ]	(281.24463, 33202.297)(282.24817, 1943.971)(263.23444, 37093.31)(264.23752, 2438.9714)
oleate	1	1	1	1	1	1	1	1	1	2336463	2412563	2352995	2553522	2639712	2635093	3004266	2948723	2982040	oleate [ C18 H33 O2, tgt=41.15, overall=41.15 ]	(281.24463, 34485.516)(282.24817, 2037.6624)(263.23447, 38500.465)(264.23752, 2550.072)
cis-2-octadecenoate	1	1	1	1	1	1	1	1	1	2336463	2412563	2352995	2553522	2639712	2635093	3004266	2948723	2982040	cis-2-octadecenoate [ C18 H33 O2, tgt=41.15, overall=41.15 ]	(281.24463, 34485.516)(282.24817, 2037.6624)(263.23447, 38500.465)(264.23752, 2550.072)
elaidate	1	1	1	1	1	1	1	1	1	2336463	2412563	2352995	2553522	2639712	2635093	3004266	2948723	2982040	elaidate [ C18 H33 O2, tgt=41.15, overall=41.15 ]	(281.24463, 34485.516)(282.24817, 2037.6624)(263.23447, 38500.465)(264.23752, 2550.072)
icis/i-vaccenate	1	1	1	1	1	1	1	1	1	2336463	2412563	2352995	2553522	2639712	2635093	3004266	2948723	2982040	icis/i-vaccenate [ C18 H33 O2, tgt=41.15, overall=41.15 ]	(281.24463, 34485.516)(282.24817, 2037.6624)(263.23447, 38500.465)(264.23752, 2550.072)
itrans/i-vaccenate	1	1	1	1	1	1	1	1	1	2336463	2412563	2352995	2553522	2639712	2635093	3004266	2948723	2982040	itrans/i-vaccenate [ C18 H33 O2, tgt=41.15, overall=41.15 ]	(281.24463, 34485.516)(282.24817, 2037.6624)(263.23447, 38500.465)(264.23752, 2550.072)
9-hydroxystearate	1	1	1	1	1	1	1	1	1	1110848	1153171	1117858	1179604	1224647	1236636	1402477	1347484	1377838	9-hydroxystearate [ C18 H35 O3, tgt=38.06, overall=38.06 ]	(281.24463, 34644.562)(282.24817, 2048.8042)
18-hydroxystearate	1	1	1	1	1	1	1	1	1	1110848	1153171	1117858	1179604	1224647	1236636	1402477	1347484	1377838	18-hydroxystearate [ C18 H35 O3, tgt=38.06, overall=38.06 ]	(281.24463, 34644.562)(282.24817, 2048.8042)
(iR/i)-2-hydroxystearate	1	1	1	1	1	1	1	1	1	1110848	1153171	1117858	1179604	1224647	1236636	1402477	1347484	1377838	(iR/i)-2-hydroxystearate [ C18 H35 O3, tgt=38.06, overall=38.06 ]	(281.24463, 34644.562)(282.24817, 2048.8042)
(R)-10-Hydroxystearate	1	1	1	1	1	1	1	1	1	1110848	1153171	1117858	1179604	1224647	1236636	1402477	1347484	1377838	(R)-10-Hydroxystearate [ C18 H35 O3, tgt=38.06, overall=38.06 ]	(281.24463, 34644.562)(282.24817, 2048.8042)
(S)-2-hydroxystearate	1	1	1	1	1	1	1	1	1	1110848	1153171	1117858	1179604	1224647	1236636	1402477	1347484	1377838	(S)-2-hydroxystearate [ C18 H35 O3, tgt=38.06, overall=38.06 ]	(281.24463, 34644.562)(282.24817, 2048.8042)
oleamide	1735621	1767278	1748870	2196779	2194682	2213478	5122025	5117600	5157003	2142185	2226268	2123225	2521988	2587507	2586443	3622841	3499135	3533900	oleamide [ C18 H35 N O, tgt=60.34, overall=60.34 ]	(282.2766, 89475.7)(283.2794, 9519.809)
palmitoyl ethanolamide	1735621	1767278	1748870	2196779	2194682	2213478	5122025	5117600	5157003	2142185	2226268	2123225	2521988	2587507	2586443	3622841	3499135	3533900	palmitoyl ethanolamide [ C18 H37 N O2, tgt=60.34, overall=60.34 ]	(282.2766, 89475.7)(283.2794, 9519.809)
sphingosine	1905180	1934645	1919219	2417491	2404334	2434726	5696746	5682969	5740852	2351532	2444643	2331972	2774109	2853238	2849029	4013662	3879715	3910615	sphingosine [ C18 H38 N O2, tgt=45.65, overall=45.65 ]	(282.2766, 90427.15)(283.2794, 9630.964)
3-dehydrosphinganine	1905180	1934645	1919219	2417491	2404334	2434726	5696746	5682969	5740852	2351532	2444643	2331972	2774109	2853238	2849029	4013662	3879715	3910615	3-dehydrosphinganine [ C18 H38 N O2, tgt=45.65, overall=45.65 ]	(282.2766, 90427.15)(283.2794, 9630.964)
1-monopalmitoylethylene glycol	1550504	1542016	1570011	1790673	1761720	1766334	3989699	3963251	3914342	847927	837793	845517	864230	875294	871464	1991371	1990839	2004848	1-monopalmitoylethylene glycol [ C18 H36 O3, tgt=55.38, overall=55.38 ]	(283.2608, 87195.984)(284.2638, 8552.894)
stearate	2321386	2315755	2369099	2686222	2634024	2648587	6263251	6214763	6096271	1282253	1273075	1285879	1327042	1337856	1323386	3029294	3058921	3041786	stearate [ C18 H35 O2, tgt=39.31, overall=39.31 ]	(283.2608, 88951.97)(284.2638, 8742.693)(265.25003, 37090.945)(266.25342, 3754.164)
(9Z)-octadec-9-ene-1*18-diol	179191	169160	191753	215283	210362	209354	597694	590929	555611	1	1	1	1	1	1	244349	271594	252758	(9Z)-octadec-9-ene-1*18-diol [ C18 H36 O2, tgt= ]	(284.26407, 13677.698)(266.25342, 4279.9995)
ethyl palmitate	179191	169160	191753	215283	210362	209354	597694	590929	555611	1	1	1	1	1	1	244349	271594	252758	ethyl palmitate [ C18 H36 O2, tgt= ]	(284.26407, 13677.698)(266.25342, 4279.9995)
L-ithreo/i-sphinganine	840838	841400	856325	690335	678836	683569	735497	739991	732430	1	1	1	515861	1	1	714902	712321	722785	L-ithreo/i-sphinganine [ C18 H40 N O2, tgt=35.26, overall=35.26 ]	(284.292, 29371.346)(285.2952, 1710.7506)
D-ithreo/i-sphinganine	840838	841400	856325	690335	678836	683569	735497	739991	732430	1	1	1	515861	1	1	714902	712321	722785	D-ithreo/i-sphinganine [ C18 H40 N O2, tgt=35.26, overall=35.26 ]	(284.292, 29371.346)(285.2952, 1710.7506)
D-ierythro/i-sphinganine	840838	841400	856325	690335	678836	683569	735497	739991	732430	1	1	1	515861	1	1	714902	712321	722785	D-ierythro/i-sphinganine [ C18 H40 N O2, tgt=35.26, overall=35.26 ]	(284.292, 29371.346)(285.2952, 1710.7506)
fusicocca-2*10(14)-diene-8&beta\*16-diol	2606025	2592786	2647841	1136655	1102138	1080894	1	1	1	1550270	1465423	1468148	1	1	1	1	1	1	fusicocca-2*10(14)-diene-8&beta\*16-diol [ C20 H32 O2, tgt=12.87, overall=12.87 ]	(287.24075, 38529.312)(288.2432, 1520.7799)(287.24133, 45177.66)(288.244, 2182.125)(309.2222, 127.9)
neoabietadienal	2606025	2592786	2647841	1136655	1102138	1080894	1	1	1	1550270	1465423	1468148	1	1	1	1	1	1	neoabietadienal [ C20 H30 O, tgt=12.87, overall=12.87 ]	(287.24075, 38529.312)(288.2432, 1520.7799)(287.24133, 45177.66)(288.244, 2182.125)(309.2222, 127.9)
(4Z*8Z*12Z)-4*8*12-trimethyl-16-oxoheptadeca-4*8*12-trienal	2606025	2592786	2647841	1136655	1102138	1080894	1	1	1	1550270	1465423	1468148	1	1	1	1	1	1	(4Z*8Z*12Z)-4*8*12-trimethyl-16-oxoheptadeca-4*8*12-trienal [ C20 H32 O2, tgt=12.87, overall=12.87 ]	(287.24075, 38529.312)(288.2432, 1520.7799)(287.24133, 45177.66)(288.244, 2182.125)(309.2222, 127.9)
levopiramadiene-diol	2606025	2592786	2647841	1136655	1102138	1080894	1	1	1	1550270	1465423	1468148	1	1	1	1	1	1	levopiramadiene-diol [ C20 H32 O2, tgt=12.87, overall=12.87 ]	(287.24075, 38529.312)(288.2432, 1520.7799)(287.24133, 45177.66)(288.244, 2182.125)(309.2222, 127.9)
ferruginol	2606025	2592786	2647841	1136655	1102138	1080894	1	1	1	1550270	1465423	1468148	1	1	1	1	1	1	ferruginol [ C20 H30 O, tgt=12.87, overall=12.87 ]	(287.24075, 38529.312)(288.2432, 1520.7799)(287.24133, 45177.66)(288.244, 2182.125)(309.2222, 127.9)
(-)-9&beta\-pimara-7*15-dien-19-al	2606025	2592786	2647841	1136655	1102138	1080894	1	1	1	1550270	1465423	1468148	1	1	1	1	1	1	(-)-9&beta\-pimara-7*15-dien-19-al [ C20 H30 O, tgt=12.87, overall=12.87 ]	(287.24075, 38529.312)(288.2432, 1520.7799)(287.24133, 45177.66)(288.244, 2182.125)(309.2222, 127.9)
palustradienal	2606025	2592786	2647841	1136655	1102138	1080894	1	1	1	1550270	1465423	1468148	1	1	1	1	1	1	palustradienal [ C20 H30 O, tgt=12.87, overall=12.87 ]	(287.24075, 38529.312)(288.2432, 1520.7799)(287.24133, 45177.66)(288.244, 2182.125)(309.2222, 127.9)
neoabietadiene-diol	2606025	2592786	2647841	1136655	1102138	1080894	1	1	1	1550270	1465423	1468148	1	1	1	1	1	1	neoabietadiene-diol [ C20 H32 O2, tgt=12.87, overall=12.87 ]	(287.24075, 38529.312)(288.2432, 1520.7799)(287.24133, 45177.66)(288.244, 2182.125)(309.2222, 127.9)
dehydroabietadienol	2606025	2592786	2647841	1136655	1102138	1080894	1	1	1	1550270	1465423	1468148	1	1	1	1	1	1	dehydroabietadienol [ C20 H30 O, tgt=12.87, overall=12.87 ]	(287.24075, 38529.312)(288.2432, 1520.7799)(287.24133, 45177.66)(288.244, 2182.125)(309.2222, 127.9)
ient/i-kaurenal	2606025	2592786	2647841	1136655	1102138	1080894	1	1	1	1550270	1465423	1468148	1	1	1	1	1	1	ient/i-kaurenal [ C20 H30 O, tgt=12.87, overall=12.87 ]	(287.24075, 38529.312)(288.2432, 1520.7799)(287.24133, 45177.66)(288.244, 2182.125)(309.2222, 127.9)
fusicocca-1*10(14)-diene-8&beta\*16-diol	2606025	2592786	2647841	1136655	1102138	1080894	1	1	1	1550270	1465423	1468148	1	1	1	1	1	1	fusicocca-1*10(14)-diene-8&beta\*16-diol [ C20 H32 O2, tgt=12.87, overall=12.87 ]	(287.24075, 38529.312)(288.2432, 1520.7799)(287.24133, 45177.66)(288.244, 2182.125)(309.2222, 127.9)
isopimaradiene-diol	2606025	2592786	2647841	1136655	1102138	1080894	1	1	1	1550270	1465423	1468148	1	1	1	1	1	1	isopimaradiene-diol [ C20 H32 O2, tgt=12.87, overall=12.87 ]	(287.24075, 38529.312)(288.2432, 1520.7799)(287.24133, 45177.66)(288.244, 2182.125)(309.2222, 127.9)
iall-trans/i-retinol	2606025	2592786	2647841	1136655	1102138	1080894	1	1	1	1550270	1465423	1468148	1	1	1	1	1	1	iall-trans/i-retinol [ C20 H30 O, tgt=12.87, overall=12.87 ]	(287.24075, 38529.312)(288.2432, 1520.7799)(287.24133, 45177.66)(288.244, 2182.125)(309.2222, 127.9)
ient/i-cassa-12*15-dien-2-one	2606025	2592786	2647841	1136655	1102138	1080894	1	1	1	1550270	1465423	1468148	1	1	1	1	1	1	ient/i-cassa-12*15-dien-2-one [ C20 H30 O, tgt=12.87, overall=12.87 ]	(287.24075, 38529.312)(288.2432, 1520.7799)(287.24133, 45177.66)(288.244, 2182.125)(309.2222, 127.9)
abieta-7*13-diene-18-al	2606025	2592786	2647841	1136655	1102138	1080894	1	1	1	1550270	1465423	1468148	1	1	1	1	1	1	abieta-7*13-diene-18-al [ C20 H30 O, tgt=12.87, overall=12.87 ]	(287.24075, 38529.312)(288.2432, 1520.7799)(287.24133, 45177.66)(288.244, 2182.125)(309.2222, 127.9)
9-icis/i-retinol	2606025	2592786	2647841	1136655	1102138	1080894	1	1	1	1550270	1465423	1468148	1	1	1	1	1	1	9-icis/i-retinol [ C20 H30 O, tgt=12.87, overall=12.87 ]	(287.24075, 38529.312)(288.2432, 1520.7799)(287.24133, 45177.66)(288.244, 2182.125)(309.2222, 127.9)
oryzalexin S	2606025	2592786	2647841	1136655	1102138	1080894	1	1	1	1550270	1465423	1468148	1	1	1	1	1	1	oryzalexin S [ C20 H32 O2, tgt=12.87, overall=12.87 ]	(287.24075, 38529.312)(288.2432, 1520.7799)(287.24133, 45177.66)(288.244, 2182.125)(309.2222, 127.9)
oryzalexin D	2606025	2592786	2647841	1136655	1102138	1080894	1	1	1	1550270	1465423	1468148	1	1	1	1	1	1	oryzalexin D [ C20 H32 O2, tgt=12.87, overall=12.87 ]	(287.24075, 38529.312)(288.2432, 1520.7799)(287.24133, 45177.66)(288.244, 2182.125)(309.2222, 127.9)
oryzalexin E	2606025	2592786	2647841	1136655	1102138	1080894	1	1	1	1550270	1465423	1468148	1	1	1	1	1	1	oryzalexin E [ C20 H32 O2, tgt=12.87, overall=12.87 ]	(287.24075, 38529.312)(288.2432, 1520.7799)(287.24133, 45177.66)(288.244, 2182.125)(309.2222, 127.9)
oryzalexin F	2606025	2592786	2647841	1136655	1102138	1080894	1	1	1	1550270	1465423	1468148	1	1	1	1	1	1	oryzalexin F [ C20 H32 O2, tgt=12.87, overall=12.87 ]	(287.24075, 38529.312)(288.2432, 1520.7799)(287.24133, 45177.66)(288.244, 2182.125)(309.2222, 127.9)
ient/i-isokaurene-2&beta\*3&beta\-diol	2606025	2592786	2647841	1136655	1102138	1080894	1	1	1	1550270	1465423	1468148	1	1	1	1	1	1	ient/i-isokaurene-2&beta\*3&beta\-diol [ C20 H32 O2, tgt=12.87, overall=12.87 ]	(287.24075, 38529.312)(288.2432, 1520.7799)(287.24133, 45177.66)(288.244, 2182.125)(309.2222, 127.9)
ient/i-cassa-12*15-dien-2&beta\*3&beta\-diol	2606025	2592786	2647841	1136655	1102138	1080894	1	1	1	1550270	1465423	1468148	1	1	1	1	1	1	ient/i-cassa-12*15-dien-2&beta\*3&beta\-diol [ C20 H32 O2, tgt=12.87, overall=12.87 ]	(287.24075, 38529.312)(288.2432, 1520.7799)(287.24133, 45177.66)(288.244, 2182.125)(309.2222, 127.9)
levopimaradienal	2606025	2592786	2647841	1136655	1102138	1080894	1	1	1	1550270	1465423	1468148	1	1	1	1	1	1	levopimaradienal [ C20 H30 O, tgt=12.87, overall=12.87 ]	(287.24075, 38529.312)(288.2432, 1520.7799)(287.24133, 45177.66)(288.244, 2182.125)(309.2222, 127.9)
9&beta\-stemod-13(17)-en-19-al	2606025	2592786	2647841	1136655	1102138	1080894	1	1	1	1550270	1465423	1468148	1	1	1	1	1	1	9&beta\-stemod-13(17)-en-19-al [ C20 H30 O, tgt=12.87, overall=12.87 ]	(287.24075, 38529.312)(288.2432, 1520.7799)(287.24133, 45177.66)(288.244, 2182.125)(309.2222, 127.9)
taxa-4(20)*11-dien-5&alpha\*13&alpha\-diol	2606025	2592786	2647841	1136655	1102138	1080894	1	1	1	1550270	1465423	1468148	1	1	1	1	1	1	taxa-4(20)*11-dien-5&alpha\*13&alpha\-diol [ C20 H32 O2, tgt=12.87, overall=12.87 ]	(287.24075, 38529.312)(288.2432, 1520.7799)(287.24133, 45177.66)(288.244, 2182.125)(309.2222, 127.9)
13-icis/i-retinol	2606025	2592786	2647841	1136655	1102138	1080894	1	1	1	1550270	1465423	1468148	1	1	1	1	1	1	13-icis/i-retinol [ C20 H30 O, tgt=12.87, overall=12.87 ]	(287.24075, 38529.312)(288.2432, 1520.7799)(287.24133, 45177.66)(288.244, 2182.125)(309.2222, 127.9)
isopimaradienal	2606025	2592786	2647841	1136655	1102138	1080894	1	1	1	1550270	1465423	1468148	1	1	1	1	1	1	isopimaradienal [ C20 H30 O, tgt=12.87, overall=12.87 ]	(287.24075, 38529.312)(288.2432, 1520.7799)(287.24133, 45177.66)(288.244, 2182.125)(309.2222, 127.9)
abieta-7*13-dien-18*18-diol	2606025	2592786	2647841	1136655	1102138	1080894	1	1	1	1550270	1465423	1468148	1	1	1	1	1	1	abieta-7*13-dien-18*18-diol [ C20 H32 O2, tgt=12.87, overall=12.87 ]	(287.24075, 38529.312)(288.2432, 1520.7799)(287.24133, 45177.66)(288.244, 2182.125)(309.2222, 127.9)
11-icis/i-retinol	2606025	2592786	2647841	1136655	1102138	1080894	1	1	1	1550270	1465423	1468148	1	1	1	1	1	1	11-icis/i-retinol [ C20 H30 O, tgt=12.87, overall=12.87 ]	(287.24075, 38529.312)(288.2432, 1520.7799)(287.24133, 45177.66)(288.244, 2182.125)(309.2222, 127.9)
palustradiene-diol	2606025	2592786	2647841	1136655	1102138	1080894	1	1	1	1550270	1465423	1468148	1	1	1	1	1	1	palustradiene-diol [ C20 H32 O2, tgt=12.87, overall=12.87 ]	(287.24075, 38529.312)(288.2432, 1520.7799)(287.24133, 45177.66)(288.244, 2182.125)(309.2222, 127.9)
di-homo-&gamma\-linolenate	2772211	2748919	2809969	1154159	1114255	1092123	1	1	1	1614668	1518308	1523743	1	1	1	1	1	1	di-homo-&gamma\-linolenate [ C20 H33 O2, tgt=27.50, overall=27.50 ]	(287.24115, 43495.984)(288.24374, 1994.8032)
(11Z*14Z*17Z)-icosa-11*14*17-trienoate	2772211	2748919	2809969	1154159	1114255	1092123	1	1	1	1614668	1518308	1523743	1	1	1	1	1	1	(11Z*14Z*17Z)-icosa-11*14*17-trienoate [ C20 H33 O2, tgt=27.50, overall=27.50 ]	(287.24115, 43495.984)(288.24374, 1994.8032)
sciadonate	2772211	2748919	2809969	1154159	1114255	1092123	1	1	1	1614668	1518308	1523743	1	1	1	1	1	1	sciadonate [ C20 H33 O2, tgt=27.50, overall=27.50 ]	(287.24115, 43495.984)(288.24374, 1994.8032)
juvenile hormone I	1	1	1	1	1	1	1	1	1	2088570	2125534	2203824	4717783	4729811	4851112	8465686	9415160	9111391	juvenile hormone I [ C18 H30 O3, tgt=56.49, overall=56.49 ]	(295.2242, 73338.95)(296.22714, 7395.8447)(277.2134, 40323.58)(278.2169, 4539.0396)(317.20593, 119944.47)(318.2089, 13065.432)
densipolate	1	1	1	1	1	1	1	1	1	1132268	1215610	1182376	2388860	2580448	2496601	5448640	5569774	5574261	densipolate [ C18 H31 O3, tgt=55.40, overall=55.40 ]	(295.2242, 74078.555)(296.22714, 7596.037)(277.21344, 40382.266)(278.2169, 4621.5083)(279.22876, 35552.824)(280.2319, 2203.09)(318.20892, 13339.902)
9*10-epoxy-12-cis-octadecenoate	1	1	1	1	1	1	1	1	1	1132268	1215610	1182376	2388860	2580448	2496601	5448640	5569774	5574261	9*10-epoxy-12-cis-octadecenoate [ C18 H31 O3, tgt=55.40, overall=55.40 ]	(295.2242, 74078.555)(296.22714, 7596.037)(277.21344, 40382.266)(278.2169, 4621.5083)(279.22876, 35552.824)(280.2319, 2203.09)(318.20892, 13339.902)
(-)-vernolate	1	1	1	1	1	1	1	1	1	1132268	1215610	1182376	2388860	2580448	2496601	5448640	5569774	5574261	(-)-vernolate [ C18 H31 O3, tgt=55.40, overall=55.40 ]	(295.2242, 74078.555)(296.22714, 7596.037)(277.21344, 40382.266)(278.2169, 4621.5083)(279.22876, 35552.824)(280.2319, 2203.09)(318.20892, 13339.902)
18-hydroxylinoleoate	1	1	1	1	1	1	1	1	1	1132268	1215610	1182376	2388860	2580448	2496601	5448640	5569774	5574261	18-hydroxylinoleoate [ C18 H31 O3, tgt=55.40, overall=55.40 ]	(295.2242, 74078.555)(296.22714, 7596.037)(277.21344, 40382.266)(278.2169, 4621.5083)(279.22876, 35552.824)(280.2319, 2203.09)(318.20892, 13339.902)
(10E*12Z)-9-hydroxyoctadeca-10*12-dienoate	1	1	1	1	1	1	1	1	1	1132268	1215610	1182376	2388860	2580448	2496601	5448640	5569774	5574261	(10E*12Z)-9-hydroxyoctadeca-10*12-dienoate [ C18 H31 O3, tgt=55.40, overall=55.40 ]	(295.2242, 74078.555)(296.22714, 7596.037)(277.21344, 40382.266)(278.2169, 4621.5083)(279.22876, 35552.824)(280.2319, 2203.09)(318.20892, 13339.902)
18-oxo-oleate	1	1	1	1	1	1	1	1	1	1132268	1215610	1182376	2388860	2580448	2496601	5448640	5569774	5574261	18-oxo-oleate [ C18 H31 O3, tgt=55.40, overall=55.40 ]	(295.2242, 74078.555)(296.22714, 7596.037)(277.21344, 40382.266)(278.2169, 4621.5083)(279.22876, 35552.824)(280.2319, 2203.09)(318.20892, 13339.902)
(+)-vernolate	1	1	1	1	1	1	1	1	1	1132268	1215610	1182376	2388860	2580448	2496601	5448640	5569774	5574261	(+)-vernolate [ C18 H31 O3, tgt=55.40, overall=55.40 ]	(295.2242, 74078.555)(296.22714, 7596.037)(277.21344, 40382.266)(278.2169, 4621.5083)(279.22876, 35552.824)(280.2319, 2203.09)(318.20892, 13339.902)
dimorphecolate	1	1	1	1	1	1	1	1	1	1132268	1215610	1182376	2388860	2580448	2496601	5448640	5569774	5574261	dimorphecolate [ C18 H31 O3, tgt=55.40, overall=55.40 ]	(295.2242, 74078.555)(296.22714, 7596.037)(277.21344, 40382.266)(278.2169, 4621.5083)(279.22876, 35552.824)(280.2319, 2203.09)(318.20892, 13339.902)
(9Z)-12*13-dihydroxyoctadeca-9-enoate	1	1	1	1	1	1	1	1	1	701153	828209	884312	1647023	1661469	1711916	3561163	3793499	3796734	(9Z)-12*13-dihydroxyoctadeca-9-enoate [ C18 H33 O4, tgt=41.73, overall=41.73 ]	(295.2242, 77902.3)(296.22717, 7917.0435)(318.20892, 14405.656)
9*10-epoxy-18-hydroxystearate	1	1	1	1	1	1	1	1	1	701153	828209	884312	1647023	1661469	1711916	3561163	3793499	3796734	9*10-epoxy-18-hydroxystearate [ C18 H33 O4, tgt=41.73, overall=41.73 ]	(295.2242, 77902.3)(296.22717, 7917.0435)(318.20892, 14405.656)
(8iE/i*10iS/i)-10-hydroperoxyoctadec-8-enoate	1	1	1	1	1	1	1	1	1	701153	828209	884312	1647023	1661469	1711916	3561163	3793499	3796734	(8iE/i*10iS/i)-10-hydroperoxyoctadec-8-enoate [ C18 H33 O4, tgt=41.73, overall=41.73 ]	(295.2242, 77902.3)(296.22717, 7917.0435)(318.20892, 14405.656)
(+-)-5-[(tert-butylamino)-2'-hydroxypropoxy]-1*2*3*4-tetrahydro-1-naphthol	1	1	1	1	1	1	1	1	1	2097015	2188464	2460110	1	1	1	1	1	1	(+-)-5-[(tert-butylamino)-2'-hydroxypropoxy]-1*2*3*4-tetrahydro-1-naphthol [ C17 H28 N O3, tgt=22.23, overall=22.23 ]	(296.2263, 1902.99)(317.2054, 67564.22)(318.2084, 6455.5664)
(9S*10S)-9*10-dihydroxyoctadecanoate	1	1	1	1	1	1	1	1	1	1	1	1	1	1	1	591850	596056	1	(9S*10S)-9*10-dihydroxyoctadecanoate [ C18 H35 O4, tgt=35.26, overall=35.26 ]	(297.23944, 22455.385)(298.24286, 311.055)
(9R*10S)-dihydroxystearate	1	1	1	1	1	1	1	1	1	1	1	1	1	1	1	591850	596056	1	(9R*10S)-dihydroxystearate [ C18 H35 O4, tgt=35.26, overall=35.26 ]	(297.23944, 22455.385)(298.24286, 311.055)
5'-methylthiotubercidin	382216	373623	400506	1	1	1	1	1	1	1	1	1	1	1	1	119145	123647	122759	5'-methylthiotubercidin [ C12 H16 N4 O3 S, tgt= ]	(298.09363, 2482.4834)(279.098, 9928.534)(280.09, 1586.8434)(301.0795, 275.365)
iS/i-methyl-5'-thioadenosine	2348300	2355520	1	1	1	1	1	1	1	1	1	1	1	1	1	1	1	1	iS/i-methyl-5'-thioadenosine [ C11 H15 N5 O3 S, tgt= ]	(298.09393, 72763.94)(299.09607, 3929.925)
5'-methylthioformycin	2348300	2355520	1	1	1	1	1	1	1	1	1	1	1	1	1	1	1	1	5'-methylthioformycin [ C11 H15 N5 O3 S, tgt= ]	(298.09393, 72763.94)(299.09607, 3929.925)
salinosporamide A	2348300	2355520	2383686	1	1	1	1	1	1	1	1	1	1	1	1	1	1	1	salinosporamide A [ C15 H20 Cl N O4, tgt= ]	(298.09396, 72347.96)(299.09607, 3973.6501)
3-methylxanthosine	2468865	2474072	2472576	1	1	1	1	1	1	1	1	1	1	1	1	1	1	1	3-methylxanthosine [ C11 H14 N4 O6, tgt= ]	(298.09396, 74660.72)(299.09607, 4111.8003)
(iE/i)-1-(L-cystein-iS/i-yl)-iN/i-hydroxy-&omega\-(methylsulfanyl)heptan-1-imine	360233	355344	373897	1	1	1	1	1	1	1	1	1	1	1	1	1	1	1	(iE/i)-1-(L-cystein-iS/i-yl)-iN/i-hydroxy-&omega\-(methylsulfanyl)heptan-1-imine [ C11 H22 N2 O3 S2, tgt= ]	(298.094, 65466.0)(299.09607, 4254.1465)(277.10178, 8383.903)(279.09802, 3498.657)
(+)-3'-hydroxylarreatricin	1200233	1191505	1221603	1248373	1214666	1226722	1109249	1106414	1077201	654774	661714	650915	693874	726666	723880	1	1	1	(+)-3'-hydroxylarreatricin [ C18 H20 O4, tgt=55.78, overall=55.78 ]	(301.13828, 35605.91)(302.14117, 1939.1626)
(+)-3-hydroxylarreatricin	1200233	1191505	1221603	1248373	1214666	1226722	1109249	1106414	1077201	654774	661714	650915	693874	726666	723880	1	1	1	(+)-3-hydroxylarreatricin [ C18 H20 O4, tgt=55.78, overall=55.78 ]	(301.13828, 35605.91)(302.14117, 1939.1626)
dapdiamide A	1200233	1191505	1221603	1248373	1214666	1226722	1109249	1106414	1077201	654774	661714	650915	693874	726666	723880	1	1	1	dapdiamide A [ C12 H20 N4 O5, tgt=15.61, overall=15.61 ]	(301.13828, 35605.91)(302.14117, 1939.1626)
dapdiamide D	1200233	1191505	1221603	1248373	1214666	1226722	1109249	1106414	1077201	654774	661714	650915	693874	726666	723880	1	1	1	dapdiamide D [ C12 H20 N4 O5, tgt=15.61, overall=15.61 ]	(301.13828, 35605.91)(302.14117, 1939.1626)
hemanthamine	1284831	1271666	1302274	1328506	1286119	1302894	1170448	1173927	1142837	665851	688386	667038	715974	755094	745876	1	1	1	hemanthamine [ C17 H19 N O4, tgt=14.00, overall=14.00 ]	(301.13828, 36430.453)(302.14117, 2002.9226)
PR-imine	1284831	1271666	1302274	1328506	1286119	1302894	1170448	1173927	1142837	665851	688386	667038	715974	755094	745876	1	1	1	PR-imine [ C17 H21 N O5, tgt=14.00, overall=14.00 ]	(301.13828, 36430.453)(302.14117, 2002.9226)
4-hydroxy-2-nonenal-iN/i-acetyl-L-cysteine	1200233	1	1	1248373	1214666	1226722	1109249	1	1	1	1	1	1	1	1	1	1	1	4-hydroxy-2-nonenal-iN/i-acetyl-L-cysteine [ C14 H24 N O5 S, tgt=32.11, overall=32.11 ]	(301.13867, 41567.355)(302.14148, 2673.16)
fluvoxamine	1	1	1	1248373	1214666	1226722	1109249	1	1	1	1	1	1	1	1	1	1	1	fluvoxamine [ C15 H21 F3 N2 O2, tgt= ]	(301.13873, 41352.71)(302.14154, 2569.005)
L-nicotianamine	423706	1	1	1	1	1	1	1	1	1	1	1	1	1	1	1	1	1	L-nicotianamine [ C12 H21 N3 O6, tgt= ]	(303.1339, 16710.12)(305.1532, 212.17)
6-O-methylnorlaudanosoline	423706	1	1	1	1	1	1	1	1	1	1	1	1	1	1	1	1	1	6-O-methylnorlaudanosoline [ C17 H20 N O4, tgt= ]	(303.1339, 16710.12)(305.1532, 212.17)
1*18-octadecane-diol	1	1	1	1	1	1	1	1	1	1	1	1	1594150	1562673	1628620	1	1	1	1*18-octadecane-diol [ C18 H38 O2, tgt=56.76, overall=56.76 ]	(309.27493, 31761.104)(310.27786, 2457.577)
peregrinol	1	1	1	1	1	1	1	1	1	1	1	1	1594150	1562673	1628620	1	1	1	peregrinol [ C20 H36 O2, tgt=62.06, overall=62.06 ]	(309.27493, 31761.104)(310.27786, 2457.577)
L-2-hydroxyphytanate	1	1	1	1	1	1	1	1	1	1	1	1	1709828	1679417	1760139	1	1	1	L-2-hydroxyphytanate [ C20 H39 O3, tgt=30.02, overall=30.02 ]	(309.27493, 32466.596)(310.27786, 2526.1367)
(5Z)-icos-5-enoate	1	1	1	1	1	1	1	1	1	1	1	1	1709828	1679417	1760139	1	1	1	(5Z)-icos-5-enoate [ C20 H37 O2, tgt=30.02, overall=30.02 ]	(309.27493, 32466.596)(310.27786, 2526.1367)
gondoate	1	1	1	1	1	1	1	1	1	1	1	1	1709828	1679417	1760139	1	1	1	gondoate [ C20 H37 O2, tgt=30.02, overall=30.02 ]	(309.27493, 32466.596)(310.27786, 2526.1367)
phytenate	1	1	1	1	1	1	1	1	1	1	1	1	1709828	1679417	1760139	1	1	1	phytenate [ C20 H37 O2, tgt=30.02, overall=30.02 ]	(309.27493, 32466.596)(310.27786, 2526.1367)
16-hydroxyphytanate	1	1	1	1	1	1	1	1	1	1	1	1	1709828	1679417	1760139	1	1	1	16-hydroxyphytanate [ C20 H39 O3, tgt=30.02, overall=30.02 ]	(309.27493, 32466.596)(310.27786, 2526.1367)
(2R*3S)-2-octyl-3-hydroxydodecanoate	1	1	1	1	1	1	1	1	1	1	1	1	1709828	1679417	1760139	1	1	1	(2R*3S)-2-octyl-3-hydroxydodecanoate [ C20 H39 O3, tgt=30.02, overall=30.02 ]	(309.27493, 32466.596)(310.27786, 2526.1367)
(9Z)-icos-9-enoate	1	1	1	1	1	1	1	1	1	1	1	1	1709828	1679417	1760139	1	1	1	(9Z)-icos-9-enoate [ C20 H37 O2, tgt=30.02, overall=30.02 ]	(309.27493, 32466.596)(310.27786, 2526.1367)
geranyl &beta\-iD/i-glucopyranoside	1	1	1	1	1	1	1	1	1	1	1289300	1	1	1	1	1	1	1	geranyl &beta\-iD/i-glucopyranoside [ C16 H28 O6, tgt=24.79, overall=24.79 ]	(317.205, 58638.4)(318.208, 5460.3)
cinnabaramide A	1	1	1	1	1	1	1	1	1	1328111	1405791	1598564	5210806	3004634	2916393	5147213	5182815	5258426	cinnabaramide A [ C19 H29 N O4, tgt=19.93, overall=19.93 ]	(317.20596, 127217.664)(318.20892, 14243.018)
8-KETE	1	1	1	1	1	1	1	1	1	1328111	1405791	1598564	5210806	3004634	2916393	5147213	5182815	5258426	8-KETE [ C20 H29 O3, tgt=34.55, overall=34.55 ]	(317.20596, 127217.664)(318.20892, 14243.018)(319.2202, 6549.7104)
12-KETE	1	1	1	1	1	1	1	1	1	1328111	1405791	1598564	5210806	3004634	2916393	5147213	5182815	5258426	12-KETE [ C20 H29 O3, tgt=34.55, overall=34.55 ]	(317.20596, 127217.664)(318.20892, 14243.018)(319.2202, 6549.7104)
ient/i-7&alpha\-hydroxykaur-16-en-19-oate	1	1	1	1	1	1	1	1	1	1328111	1405791	1598564	5210806	3004634	2916393	5147213	5182815	5258426	ient/i-7&alpha\-hydroxykaur-16-en-19-oate [ C20 H29 O3, tgt=34.55, overall=34.55 ]	(317.20596, 127217.664)(318.20892, 14243.018)(319.2202, 6549.7104)
3-oxo-icosatetraenoate	1	1	1	1	1	1	1	1	1	1328111	1405791	1598564	5210806	3004634	2916393	5147213	5182815	5258426	3-oxo-icosatetraenoate [ C20 H29 O3, tgt=34.55, overall=34.55 ]	(317.20596, 127217.664)(318.20892, 14243.018)(319.2202, 6549.7104)
18R-hydroxy-icosapentaenoate	1	1	1	1	1	1	1	1	1	1328111	1405791	1598564	5210806	3004634	2916393	5147213	5182815	5258426	18R-hydroxy-icosapentaenoate [ C20 H29 O3, tgt=34.55, overall=34.55 ]	(317.20596, 127217.664)(318.20892, 14243.018)(319.2202, 6549.7104)
15-KETE	1	1	1	1	1	1	1	1	1	1328111	1405791	1598564	5210806	3004634	2916393	5147213	5182815	5258426	15-KETE [ C20 H29 O3, tgt=34.55, overall=34.55 ]	(317.20596, 127217.664)(318.20892, 14243.018)(319.2202, 6549.7104)
leukotriene Asub4/sub	1	1	1	1	1	1	1	1	1	1328111	1405791	1598564	5210806	3004634	2916393	5147213	5182815	5258426	leukotriene Asub4/sub [ C20 H29 O3, tgt=34.55, overall=34.55 ]	(317.20596, 127217.664)(318.20892, 14243.018)(319.2202, 6549.7104)
kauralexin A3	1	1	1	1	1	1	1	1	1	1328111	1405791	1598564	5210806	3004634	2916393	5147213	5182815	5258426	kauralexin A3 [ C20 H29 O3, tgt=34.55, overall=34.55 ]	(317.20596, 127217.664)(318.20892, 14243.018)(319.2202, 6549.7104)
phytocassane A	1	1	1	1	1	1	1	1	1	1220039	1289300	1463070	4726307	2723627	2650004	4628518	8993266	4737677	phytocassane A [ C20 H28 O3, tgt=65.12, overall=65.12 ]	(317.206, 122264.484)(318.20892, 13536.868)(319.2203, 7003.803)
phytocassane E	1	1	1	1	1	1	1	1	1	1220039	1289300	1463070	4726307	2723627	2650004	4628518	8993266	4737677	phytocassane E [ C20 H28 O3, tgt=65.12, overall=65.12 ]	(317.206, 122264.484)(318.20892, 13536.868)(319.2203, 7003.803)
phytocassane D	1	1	1	1	1	1	1	1	1	1220039	1289300	1463070	4726307	2723627	2650004	4628518	8993266	4737677	phytocassane D [ C20 H28 O3, tgt=65.12, overall=65.12 ]	(317.206, 122264.484)(318.20892, 13536.868)(319.2203, 7003.803)
3&beta\-hydroxy-9&beta\-pimara-7*15-diene-19*6&beta\-olide	1	1	1	1	1	1	1	1	1	1220039	1289300	1463070	4726307	2723627	2650004	4628518	8993266	4737677	3&beta\-hydroxy-9&beta\-pimara-7*15-diene-19*6&beta\-olide [ C20 H28 O3, tgt=65.12, overall=65.12 ]	(317.206, 122264.484)(318.20892, 13536.868)(319.2203, 7003.803)
oryzadione	1	1	1	1	1	1	1	1	1	1220039	1289300	1463070	4726307	2723627	2650004	4628518	8993266	4737677	oryzadione [ C20 H28 O3, tgt=65.12, overall=65.12 ]	(317.206, 122264.484)(318.20892, 13536.868)(319.2203, 7003.803)
11-hydroxysugiol	1	1	1	1	1	1	1	1	1	1220039	1289300	1463070	4726307	2723627	2650004	4628518	8993266	4737677	11-hydroxysugiol [ C20 H28 O3, tgt=65.12, overall=65.12 ]	(317.206, 122264.484)(318.20892, 13536.868)(319.2203, 7003.803)
cafestol	1	1	1	1	1	1	1	1	1	1220039	1289300	1463070	4726307	2723627	2650004	4628518	8993266	4737677	cafestol [ C20 H28 O3, tgt=65.12, overall=65.12 ]	(317.206, 122264.484)(318.20892, 13536.868)(319.2203, 7003.803)
phytocassane B	214458	209139	216834	1	1	1	1	1	1	1220039	1289300	1463070	4726307	2723627	2650004	4628518	8993266	4737677	phytocassane B [ C20 H30 O4, tgt=65.12, overall=65.12 ]	(317.206, 122264.484)(318.20892, 13536.868)(319.2203, 7003.803)(335.2189, 14034.207)(360.2023, 1039.6967)
protoemetine	1	1	1	1	1	1	1	1	1	242416	262936	302615	1	1	1	1328179	1354481	1299036	protoemetine [ C19 H28 N O3, tgt=33.86, overall=33.86 ]	(318.2089, 12725.828)(319.2203, 5766.0083)
(-)-menthyl O-&beta\-D-glucoside	1	1	1	1	1	1	1	1	1	242416	262936	302615	488054	1	1	1328179	1354481	1299036	(-)-menthyl O-&beta\-D-glucoside [ C16 H30 O6, tgt=8.95, overall=8.95 ]	(318.20892, 12390.179)(319.22028, 5968.091)
fusicoccin H aglycon	1	1	1	1	1	1	1	1	1	1	1	1	1	1	1	1	1354481	1	fusicoccin H aglycon [ C20 H32 O4, tgt=3.64, overall=3.64 ]	(318.2096, 21247.18)(319.2207, 6331.87)
phytocassane C	1	1	1	1	1	1	1	1	1	1	1	1	1	1	1	1	1354481	1	phytocassane C [ C20 H30 O3, tgt=3.64, overall=3.64 ]	(318.2096, 21247.18)(319.2207, 6331.87)
11*20-dihydroxyferruginol	1	1	1	1	1	1	1	1	1	1	1	1	1	1	1	1	1354481	1	11*20-dihydroxyferruginol [ C20 H30 O3, tgt=3.64, overall=3.64 ]	(318.2096, 21247.18)(319.2207, 6331.87)
ient/i-cassa-12*15-diene-2&beta\*3&beta\-diol-11-one	1	1	1	1	1	1	1	1	1	1	1	1	1	1	1	1	1354481	1	ient/i-cassa-12*15-diene-2&beta\*3&beta\-diol-11-one [ C20 H30 O3, tgt=3.64, overall=3.64 ]	(318.2096, 21247.18)(319.2207, 6331.87)
steviol	1	1	1	1	1	1	1	1	1	1	1	1	1	1	1	1	1354481	1	steviol [ C20 H30 O3, tgt=3.64, overall=3.64 ]	(318.2096, 21247.18)(319.2207, 6331.87)
(15iR/i)-hydroxyicosapentaenoate	1	1	1	1	1	1	1	1	1	1	1	1	1	1	1	316401	320258	307371	(15iR/i)-hydroxyicosapentaenoate [ C20 H31 O3, tgt= ]	(319.22058, 10118.573)(345.23422, 3125.5066)
14*15-epoxyarachidonate	1	1	1	1	1	1	1	1	1	1	1	1	1	1	1	316401	320258	307371	14*15-epoxyarachidonate [ C20 H31 O3, tgt= ]	(319.22058, 10118.573)(345.23422, 3125.5066)
5*6-epoxyarachidonate	1	1	1	1	1	1	1	1	1	1	1	1	1	1	1	316401	320258	307371	5*6-epoxyarachidonate [ C20 H31 O3, tgt= ]	(319.22058, 10118.573)(345.23422, 3125.5066)
8*9-epoxyarachidonate	1	1	1	1	1	1	1	1	1	1	1	1	1	1	1	316401	320258	307371	8*9-epoxyarachidonate [ C20 H31 O3, tgt= ]	(319.22058, 10118.573)(345.23422, 3125.5066)
11*12-epoxyarachidonate	1	1	1	1	1	1	1	1	1	1	1	1	1	1	1	316401	320258	307371	11*12-epoxyarachidonate [ C20 H31 O3, tgt= ]	(319.22058, 10118.573)(345.23422, 3125.5066)
15S-hydroxypentaenoate	1	1	1	1	1	1	1	1	1	1	1	1	1	1	1	316401	320258	307371	15S-hydroxypentaenoate [ C20 H31 O3, tgt= ]	(319.22058, 10118.573)(345.23422, 3125.5066)
3-hydroxy-icosatetraenoate	1	1	1	1	1	1	1	1	1	1	1	1	1	1	1	316401	320258	307371	3-hydroxy-icosatetraenoate [ C20 H31 O3, tgt= ]	(319.22058, 10118.573)(345.23422, 3125.5066)
jatrorrhizine	3107761	3022441	3063348	2463854	2419335	2410892	4905970	4968076	4956229	2607961	2591670	2497612	2128745	2109772	2183636	3719308	3648333	3684916	jatrorrhizine [ C20 H20 N O4, tgt=14.72, overall=14.72 ]	(321.14423, 10522.936)(343.1263, 91504.85)(344.12872, 6255.852)(345.1243, 162.64)
(iS/i)-icis/i-iN/i-methylstylopine	3107761	3022441	3063348	2463854	2419335	2410892	4905970	4968076	4956229	2607961	2591670	2497612	2128745	2109772	2183636	3719308	3648333	3684916	(iS/i)-icis/i-iN/i-methylstylopine [ C20 H20 N O4, tgt=14.72, overall=14.72 ]	(321.14423, 10522.936)(343.1263, 91504.85)(344.12872, 6255.852)(345.1243, 162.64)
bergamottin	3107761	3022441	3063348	2463854	2419335	2410892	4905970	4968076	4956229	2607961	2591670	2497612	2128745	2109772	2183636	3719308	3648333	3684916	bergamottin [ C21 H22 O4, tgt=47.04, overall=47.04 ]	(321.14423, 10522.936)(343.1263, 91504.85)(344.12872, 6255.852)(345.1243, 162.64)
columbamine	3107761	3022441	3063348	2463854	2419335	2410892	4905970	4968076	4956229	2607961	2591670	2497612	2128745	2109772	2183636	3719308	3648333	3684916	columbamine [ C20 H20 N O4, tgt=14.72, overall=14.72 ]	(321.14423, 10522.936)(343.1263, 91504.85)(344.12872, 6255.852)(345.1243, 162.64)
enoxacin	3531467	3424062	3480282	2722261	2672589	2666893	5538088	5595056	5600614	2859500	2867859	2778392	2491377	2468788	2569501	4227872	4141115	4179997	enoxacin [ C15 H17 F N4 O3, tgt=19.20, overall=19.20 ]	(321.14423, 10632.504)(303.1338, 14036.727)(343.1263, 92272.92)(344.12872, 6319.498)(345.1243, 168.06)
8-geranylumbelliferone	753549	719988	741158	464683	446085	455836	1121870	1107692	1126089	441804	479588	498586	641978	638617	679514	902950	885202	887239	8-geranylumbelliferone [ C19 H22 O3, tgt=32.31, overall=32.31 ]	(321.14423, 12093.504)(303.13385, 15611.962)
olomoucine	753549	719988	741158	464683	446085	455836	1121870	1107692	1126089	441804	479588	498586	641978	638617	679514	902950	885202	887239	olomoucine [ C15 H18 N6 O, tgt=47.44, overall=47.44 ]	(321.14423, 12093.504)(303.13385, 15611.962)
2*4-diamino-6-methyl-5*3'-(3-nitrophenoxy)prop-1'-yloxypyrimidine	942110	896071	922110	604702	583191	590651	1446818	1433270	1452480	595702	625492	641752	747324	740859	793935	1132863	1110802	1113795	2*4-diamino-6-methyl-5*3'-(3-nitrophenoxy)prop-1'-yloxypyrimidine [ C14 H19 N5 O4, tgt=46.77, overall=46.77 ]	(321.14423, 12245.233)(303.13385, 15797.625)(344.12872, 7303.2544)(345.1243, 186.74)
papaverine	518403	494450	505177	346295	329937	334650	814699	806289	808095	344163	349303	360973	384692	381844	408069	624298	618019	618714	papaverine [ C20 H21 N O4, tgt=31.69, overall=31.69 ]	(321.14423, 12670.896)(344.12872, 7556.489)(345.1243, 186.74)
(R)-canadine	518403	494450	505177	346295	329937	334650	814699	806289	808095	344163	349303	360973	384692	381844	408069	624298	618019	618714	(R)-canadine [ C20 H21 N O4, tgt=31.69, overall=31.69 ]	(321.14423, 12670.896)(344.12872, 7556.489)(345.1243, 186.74)
(iS/i)-canadine	518403	494450	505177	346295	329937	334650	814699	806289	808095	344163	349303	360973	384692	381844	408069	624298	618019	618714	(iS/i)-canadine [ C20 H21 N O4, tgt=31.69, overall=31.69 ]	(321.14423, 12670.896)(344.12872, 7556.489)(345.1243, 186.74)
nicotine-glucuronide	518403	494450	505177	346295	329937	334650	814699	806289	808095	344163	349303	360973	384692	381844	408069	624298	618019	618714	nicotine-glucuronide [ C16 H23 N2 O6, tgt=45.38, overall=45.38 ]	(321.14423, 12670.896)(344.12872, 7556.489)(345.1243, 186.74)
diphthine	753549	719988	741158	464683	446085	455836	1121870	1107692	1126089	1	1	1	1	638617	679514	902950	885202	887239	diphthine [ C13 H22 N4 O4, tgt= ]	(321.14444, 12959.947)(303.134, 16668.363)
2'-deamino-2'-hydroxyneamine	234755	236556	238911	1	1	1	1	1	1	1	1	1	136656	130732	139394	1	1	1	2'-deamino-2'-hydroxyneamine [ C12 H28 N3 O7, tgt=39.18, overall=39.18 ]	(327.207, 1310.2684)(349.1805, 9442.519)
ajmaline	234755	236556	238911	1	1	1	1	1	1	1	1	1	136656	130732	139394	1	1	1	ajmaline [ C20 H26 N2 O2, tgt=11.85, overall=11.85 ]	(327.207, 1310.2684)(349.1805, 9442.519)
paromamine	234755	236556	238911	1	1	1	1	1	1	1	1	1	136656	130732	139394	1	1	1	paromamine [ C12 H28 N3 O7, tgt=39.18, overall=39.18 ]	(327.207, 1310.2684)(349.1805, 9442.519)
(R)-tetrahydropapaverine	199046	196010	201636	1	1	1	97449	92187	97650	146802	141625	143185	126175	125524	128836	1	1	1	(R)-tetrahydropapaverine [ C20 H26 N O4, tgt=43.91, overall=43.91 ]	(329.18274, 865.4209)(347.2047, 8089.0327)
(S)-tetrahydropapaverine	199046	196010	201636	1	1	1	97449	92187	97650	146802	141625	143185	126175	125524	128836	1	1	1	(S)-tetrahydropapaverine [ C20 H26 N O4, tgt=43.91, overall=43.91 ]	(329.18274, 865.4209)(347.2047, 8089.0327)
(iS/i)-laudanine	199046	196010	201636	1	1	1	97449	92187	97650	146802	141625	143185	126175	125524	128836	1	1	1	(iS/i)-laudanine [ C20 H26 N O4, tgt=43.91, overall=43.91 ]	(329.18274, 865.4209)(347.2047, 8089.0327)
(iR/i)-laudanine	199046	196010	201636	1	1	1	97449	92187	97650	146802	141625	143185	126175	125524	128836	1	1	1	(iR/i)-laudanine [ C20 H26 N O4, tgt=43.91, overall=43.91 ]	(329.18274, 865.4209)(347.2047, 8089.0327)
(iS/i)-tembetarine	199046	196010	201636	1	1	1	97449	92187	97650	146802	141625	143185	126175	125524	128836	1	1	1	(iS/i)-tembetarine [ C20 H26 N O4, tgt=43.91, overall=43.91 ]	(329.18274, 865.4209)(347.2047, 8089.0327)
leukotriene Bsub4/sub	1	1	1	1	1	1	1	1	1	1	1405791	1598564	1	1	1	269836	278884	5258426	leukotriene Bsub4/sub [ C20 H31 O4, tgt=29.28, overall=29.28 ]	(335.21606, 11043.76)(317.2057, 111044.6)(318.20868, 12106.94)(337.2313, 434.14)(319.21997, 5365.09)
narbonolide	214458	209139	216834	1	1	1	105608	99022	106740	96602	104409	1	127369	126588	133853	269836	278884	1	narbonolide [ C20 H32 O5, tgt=22.57, overall=22.57 ]	(335.21606, 11043.76)(337.2313, 434.14)(335.21863, 9546.579)(377.22873, 4490.5293)(360.2023, 1039.6967)
(13E)-(15S)-11-&alpha\*15-dihydroxy-9-oxoprost-13-enoate	305386	302729	314157	1	1	1	141924	140960	142409	168661	170747	167977	185058	176571	186656	269836	278884	1	(13E)-(15S)-11-&alpha\*15-dihydroxy-9-oxoprost-13-enoate [ C20 H33 O5, tgt=27.58, overall=27.58 ]	(335.21826, 7536.5054)(337.2313, 434.14)(377.22867, 3007.1775)
trioxilin Asub3/sub	305386	302729	314157	1	1	1	141924	140960	142409	168661	170747	167977	185058	176571	186656	1	1	1	trioxilin Asub3/sub [ C20 H33 O5, tgt=27.58, overall=27.58 ]	(335.2186, 6951.9634)(377.22867, 3007.1775)
prostaglandin Fsub2&alpha\/sub	305386	302729	314157	1	1	1	141924	140960	142409	168661	170747	167977	185058	176571	186656	1	1	1	prostaglandin Fsub2&alpha\/sub [ C20 H33 O5, tgt=27.58, overall=27.58 ]	(335.2186, 6951.9634)(377.22867, 3007.1775)
BuT-DADMe-ImmA	214458	209139	216834	1	1	1	105608	99022	106740	96602	104409	99252	127369	126588	133853	1	1	1	BuT-DADMe-ImmA [ C17 H28 N5 S, tgt=20.52, overall=20.52 ]	(335.2186, 9333.618)(358.19498, 3087.6748)(360.2023, 1039.6967)
octyl 2-acetamido-2-deoxy-&alpha\-D-glucopyranoside	286808	271690	302129	1	1	1	118570	116999	119187	174935	182582	181117	162100	163726	166891	1	1	1	octyl 2-acetamido-2-deoxy-&alpha\-D-glucopyranoside [ C16 H31 N O6, tgt=38.69, overall=38.69 ]	(335.21863, 5410.1084)(338.19012, 11594.129)
tabersonine	331144	318548	341721	1	1	1	135980	134728	136623	221486	228624	221208	189054	189684	199375	1	1	1	tabersonine [ C21 H25 N2 O2, tgt=0.19, overall=0.19 ]	(338.19012, 11787.258)(360.17102, 2409.8274)
catharanthine	331144	318548	341721	1	1	1	135980	134728	136623	221486	228624	221208	189054	189684	199375	1	1	1	catharanthine [ C21 H25 N2 O2, tgt=0.19, overall=0.19 ]	(338.19012, 11787.258)(360.17102, 2409.8274)
danazol	485282	465710	497492	1	1	1	160744	170214	161906	306712	318755	321465	236830	232241	240666	99494	93172	1	danazol [ C22 H27 N O2, tgt=0.76, overall=0.76 ]	(340.20505, 2487.5476)(360.20322, 15484.609)
agmatidine	343967	339563	347423	1	1	1	121961	127972	122295	214136	229639	223465	191230	190292	202504	1	1	1	agmatidine [ C14 H27 N7 O4, tgt=44.51, overall=44.51 ]	(340.20505, 2986.1448)(380.2079, 8280.185)
xenovulene A	108732	107157	104829	1	1	1	1	1	1	1	1	1	1	1	1	1	1	1	xenovulene A [ C22 H30 O4, tgt= ]	(340.2054, 7530.0234)(382.21542, 2353.8867)
syringaldazine	1	1	1	1	1	1	4416218	4487365	4474525	2417696	2388271	2279806	1849399	1830171	1889988	3324922	3255913	3292759	syringaldazine [ C18 H20 N2 O6, tgt=55.87, overall=55.87 ]	(343.1262, 93687.1)(344.12863, 6475.004)(345.1243, 162.64)
&beta\-turanose	1	1	1	1	1	1	4416218	4487365	4474525	2417696	2388271	2279806	1	1	1	3324922	3255913	3292759	&beta\-turanose [ C12 H22 O11, tgt=28.42, overall=28.42 ]	(343.12622, 104005.484)(344.12863, 7402.507)(345.1243, 162.64)
&beta\-D-glucosyl-(1&rarr\4)-D-mannose	1	1	1	1	1	1	4416218	4487365	4474525	2417696	2388271	2279806	1	1	1	3324922	3255913	3292759	&beta\-D-glucosyl-(1&rarr\4)-D-mannose [ C12 H22 O11, tgt=28.42, overall=28.42 ]	(343.12622, 104005.484)(344.12863, 7402.507)(345.1243, 162.64)
&alpha\*&alpha\-trehalose	1	1	1	1	1	1	4416218	4487365	4474525	2417696	2388271	2279806	1	1	1	3324922	3255913	3292759	&alpha\*&alpha\-trehalose [ C12 H22 O11, tgt=28.42, overall=28.42 ]	(343.12622, 104005.484)(344.12863, 7402.507)(345.1243, 162.64)
&alpha\1*6-D mannobiose	1	1	1	1	1	1	4416218	4487365	4474525	2417696	2388271	2279806	1	1	1	3324922	3255913	3292759	&alpha\1*6-D mannobiose [ C12 H22 O11, tgt=28.42, overall=28.42 ]	(343.12622, 104005.484)(344.12863, 7402.507)(345.1243, 162.64)
&beta\-kojibiose	1	1	1	1	1	1	4416218	4487365	4474525	2417696	2388271	2279806	1	1	1	3324922	3255913	3292759	&beta\-kojibiose [ C12 H22 O11, tgt=28.42, overall=28.42 ]	(343.12622, 104005.484)(344.12863, 7402.507)(345.1243, 162.64)
D-glucosyl-&alpha\(1&rarr\3)- &alpha\-D-mannose	1	1	1	1	1	1	4416218	4487365	4474525	2417696	2388271	2279806	1	1	1	3324922	3255913	3292759	D-glucosyl-&alpha\(1&rarr\3)- &alpha\-D-mannose [ C12 H22 O11, tgt=28.42, overall=28.42 ]	(343.12622, 104005.484)(344.12863, 7402.507)(345.1243, 162.64)
&beta\-lactose	1	1	1	1	1	1	4416218	4487365	4474525	2417696	2388271	2279806	1	1	1	3324922	3255913	3292759	&beta\-lactose [ C12 H22 O11, tgt=28.42, overall=28.42 ]	(343.12622, 104005.484)(344.12863, 7402.507)(345.1243, 162.64)
&alpha\-isomaltose	1	1	1	1	1	1	4416218	4487365	4474525	2417696	2388271	2279806	1	1	1	3324922	3255913	3292759	&alpha\-isomaltose [ C12 H22 O11, tgt=28.42, overall=28.42 ]	(343.12622, 104005.484)(344.12863, 7402.507)(345.1243, 162.64)
&beta\-gentiobiose	1	1	1	1	1	1	4416218	4487365	4474525	2417696	2388271	2279806	1	1	1	3324922	3255913	3292759	&beta\-gentiobiose [ C12 H22 O11, tgt=28.42, overall=28.42 ]	(343.12622, 104005.484)(344.12863, 7402.507)(345.1243, 162.64)
nigerose	1	1	1	1	1	1	4416218	4487365	4474525	2417696	2388271	2279806	1	1	1	3324922	3255913	3292759	nigerose [ C12 H22 O11, tgt=28.42, overall=28.42 ]	(343.12622, 104005.484)(344.12863, 7402.507)(345.1243, 162.64)
&alpha\*&beta\-trehalose	1	1	1	1	1	1	4416218	4487365	4474525	2417696	2388271	2279806	1	1	1	3324922	3255913	3292759	&alpha\*&beta\-trehalose [ C12 H22 O11, tgt=28.42, overall=28.42 ]	(343.12622, 104005.484)(344.12863, 7402.507)(345.1243, 162.64)
laminaribiose	1	1	1	1	1	1	4416218	4487365	4474525	2417696	2388271	2279806	1	1	1	3324922	3255913	3292759	laminaribiose [ C12 H22 O11, tgt=28.42, overall=28.42 ]	(343.12622, 104005.484)(344.12863, 7402.507)(345.1243, 162.64)
&alpha\-maltose	1	1	1	1	1	1	4416218	4487365	4474525	2417696	2388271	2279806	1	1	1	3324922	3255913	3292759	&alpha\-maltose [ C12 H22 O11, tgt=28.42, overall=28.42 ]	(343.12622, 104005.484)(344.12863, 7402.507)(345.1243, 162.64)
&beta\-palatinose	1	1	1	1	1	1	4416218	4487365	4474525	2417696	2388271	2279806	1	1	1	3324922	3255913	3292759	&beta\-palatinose [ C12 H22 O11, tgt=28.42, overall=28.42 ]	(343.12622, 104005.484)(344.12863, 7402.507)(345.1243, 162.64)
allolactose	1	1	1	1	1	1	4416218	4487365	4474525	2417696	2388271	2279806	1	1	1	3324922	3255913	3292759	allolactose [ C12 H22 O11, tgt=28.42, overall=28.42 ]	(343.12622, 104005.484)(344.12863, 7402.507)(345.1243, 162.64)
lactulose	1	1	1	1	1	1	4416218	4487365	4474525	2417696	2388271	2279806	1	1	1	3324922	3255913	3292759	lactulose [ C12 H22 O11, tgt=28.42, overall=28.42 ]	(343.12622, 104005.484)(344.12863, 7402.507)(345.1243, 162.64)
levanbiose	1	1	1	1	1	1	4416218	4487365	4474525	2417696	2388271	2279806	1	1	1	3324922	3255913	3292759	levanbiose [ C12 H22 O11, tgt=28.42, overall=28.42 ]	(343.12622, 104005.484)(344.12863, 7402.507)(345.1243, 162.64)
trehalulose	1	1	1	1	1	1	4416218	4487365	4474525	2417696	2388271	2279806	1	1	1	3324922	3255913	3292759	trehalulose [ C12 H22 O11, tgt=28.42, overall=28.42 ]	(343.12622, 104005.484)(344.12863, 7402.507)(345.1243, 162.64)
&beta\-maltulose	1	1	1	1	1	1	4416218	4487365	4474525	2417696	2388271	2279806	1	1	1	3324922	3255913	3292759	&beta\-maltulose [ C12 H22 O11, tgt=28.42, overall=28.42 ]	(343.12622, 104005.484)(344.12863, 7402.507)(345.1243, 162.64)
isogalactinol	1	1	1	1	1	1	4416218	4487365	4474525	2417696	2388271	2279806	1	1	1	3324922	3255913	3292759	isogalactinol [ C12 H22 O11, tgt=28.42, overall=28.42 ]	(343.12622, 104005.484)(344.12863, 7402.507)(345.1243, 162.64)
inulobiose	1	1	1	1	1	1	4416218	4487365	4474525	2417696	2388271	2279806	1	1	1	3324922	3255913	3292759	inulobiose [ C12 H22 O11, tgt=28.42, overall=28.42 ]	(343.12622, 104005.484)(344.12863, 7402.507)(345.1243, 162.64)
&beta\-maltose	1	1	1	1	1	1	4416218	4487365	4474525	2417696	2388271	2279806	1	1	1	3324922	3255913	3292759	&beta\-maltose [ C12 H22 O11, tgt=28.42, overall=28.42 ]	(343.12622, 104005.484)(344.12863, 7402.507)(345.1243, 162.64)
&alpha\-palatinose	1	1	1	1	1	1	4416218	4487365	4474525	2417696	2388271	2279806	1	1	1	3324922	3255913	3292759	&alpha\-palatinose [ C12 H22 O11, tgt=28.42, overall=28.42 ]	(343.12622, 104005.484)(344.12863, 7402.507)(345.1243, 162.64)
&beta\-leucrose	1	1	1	1	1	1	4416218	4487365	4474525	2417696	2388271	2279806	1	1	1	3324922	3255913	3292759	&beta\-leucrose [ C12 H22 O11, tgt=28.42, overall=28.42 ]	(343.12622, 104005.484)(344.12863, 7402.507)(345.1243, 162.64)
&alpha\-lactose	1	1	1	1	1	1	4416218	4487365	4474525	2417696	2388271	2279806	1	1	1	3324922	3255913	3292759	&alpha\-lactose [ C12 H22 O11, tgt=28.42, overall=28.42 ]	(343.12622, 104005.484)(344.12863, 7402.507)(345.1243, 162.64)
&alpha\-gentiobiose	1	1	1	1	1	1	4416218	4487365	4474525	2417696	2388271	2279806	1	1	1	3324922	3255913	3292759	&alpha\-gentiobiose [ C12 H22 O11, tgt=28.42, overall=28.42 ]	(343.12622, 104005.484)(344.12863, 7402.507)(345.1243, 162.64)
fagopyritol A1	1	1	1	1	1	1	4416218	4487365	4474525	2417696	2388271	2279806	1	1	1	3324922	3255913	3292759	fagopyritol A1 [ C12 H22 O11, tgt=28.42, overall=28.42 ]	(343.12622, 104005.484)(344.12863, 7402.507)(345.1243, 162.64)
(1&rarr\3)-&beta\-D-galactobiose	1	1	1	1	1	1	4416218	4487365	4474525	2417696	2388271	2279806	1	1	1	3324922	3255913	3292759	(1&rarr\3)-&beta\-D-galactobiose [ C12 H22 O11, tgt=28.42, overall=28.42 ]	(343.12622, 104005.484)(344.12863, 7402.507)(345.1243, 162.64)
inositol-&beta\-galactoside	1	1	1	1	1	1	4416218	4487365	4474525	2417696	2388271	2279806	1	1	1	3324922	3255913	3292759	inositol-&beta\-galactoside [ C12 H22 O11, tgt=28.42, overall=28.42 ]	(343.12622, 104005.484)(344.12863, 7402.507)(345.1243, 162.64)
fagopyritol B1	1	1	1	1	1	1	4416218	4487365	4474525	2417696	2388271	2279806	1	1	1	3324922	3255913	3292759	fagopyritol B1 [ C12 H22 O11, tgt=28.42, overall=28.42 ]	(343.12622, 104005.484)(344.12863, 7402.507)(345.1243, 162.64)
mannosylfructose	1	1	1	1	1	1	4416218	4487365	4474525	2417696	2388271	2279806	1	1	1	3324922	3255913	3292759	mannosylfructose [ C12 H22 O11, tgt=28.42, overall=28.42 ]	(343.12622, 104005.484)(344.12863, 7402.507)(345.1243, 162.64)
&alpha\-1*3-D-mannobiose	1	1	1	1	1	1	4416218	4487365	4474525	2417696	2388271	2279806	1	1	1	3324922	3255913	3292759	&alpha\-1*3-D-mannobiose [ C12 H22 O11, tgt=28.42, overall=28.42 ]	(343.12622, 104005.484)(344.12863, 7402.507)(345.1243, 162.64)
melibiose	1	1	1	1	1	1	4416218	4487365	4474525	2417696	2388271	2279806	1	1	1	3324922	3255913	3292759	melibiose [ C12 H22 O11, tgt=28.42, overall=28.42 ]	(343.12622, 104005.484)(344.12863, 7402.507)(345.1243, 162.64)
&beta\-D-mannopyranosyl-(1&rarr\4)-&beta\-D-mannopyranose	1	1	1	1	1	1	4416218	4487365	4474525	2417696	2388271	2279806	1	1	1	3324922	3255913	3292759	&beta\-D-mannopyranosyl-(1&rarr\4)-&beta\-D-mannopyranose [ C12 H22 O11, tgt=28.42, overall=28.42 ]	(343.12622, 104005.484)(344.12863, 7402.507)(345.1243, 162.64)
&alpha\-kojibiose	1	1	1	1	1	1	4416218	4487365	4474525	2417696	2388271	2279806	1	1	1	3324922	3255913	3292759	&alpha\-kojibiose [ C12 H22 O11, tgt=28.42, overall=28.42 ]	(343.12622, 104005.484)(344.12863, 7402.507)(345.1243, 162.64)
sucrose	1	1	1	1	1	1	4416218	4487365	4474525	2417696	2388271	2279806	1	1	1	3324922	3255913	3292759	sucrose [ C12 H22 O11, tgt=28.42, overall=28.42 ]	(343.12622, 104005.484)(344.12863, 7402.507)(345.1243, 162.64)
&beta\-isomaltose	1	1	1	1	1	1	4416218	4487365	4474525	2417696	2388271	2279806	1	1	1	3324922	3255913	3292759	&beta\-isomaltose [ C12 H22 O11, tgt=28.42, overall=28.42 ]	(343.12622, 104005.484)(344.12863, 7402.507)(345.1243, 162.64)
(1*6)-&beta\-galactobiose	1	1	1	1	1	1	4416218	4487365	4474525	2417696	2388271	2279806	1	1	1	3324922	3255913	3292759	(1*6)-&beta\-galactobiose [ C12 H22 O11, tgt=28.42, overall=28.42 ]	(343.12622, 104005.484)(344.12863, 7402.507)(345.1243, 162.64)
&beta\-D-mannosyl-(1&rarr\4)-D-glucose	1	1	1	1	1	1	4416218	4487365	4474525	2417696	2388271	2279806	1	1	1	3324922	3255913	3292759	&beta\-D-mannosyl-(1&rarr\4)-D-glucose [ C12 H22 O11, tgt=28.42, overall=28.42 ]	(343.12622, 104005.484)(344.12863, 7402.507)(345.1243, 162.64)
&beta\-D-mannopyranosyl-(1-4)-&alpha\-D-mannopyranose	1	1	1	1	1	1	4416218	4487365	4474525	2417696	2388271	2279806	1	1	1	3324922	3255913	3292759	&beta\-D-mannopyranosyl-(1-4)-&alpha\-D-mannopyranose [ C12 H22 O11, tgt=28.42, overall=28.42 ]	(343.12622, 104005.484)(344.12863, 7402.507)(345.1243, 162.64)
galactinol	1	1	1	1	1	1	4416218	4487365	4474525	2417696	2388271	2279806	1	1	1	3324922	3255913	3292759	galactinol [ C12 H22 O11, tgt=28.42, overall=28.42 ]	(343.12622, 104005.484)(344.12863, 7402.507)(345.1243, 162.64)
&alpha\-D-cellobiose	1	1	1	1	1	1	4416218	4487365	4474525	2417696	2388271	2279806	1	1	1	3324922	3255913	3292759	&alpha\-D-cellobiose [ C12 H22 O11, tgt=28.42, overall=28.42 ]	(343.12622, 104005.484)(344.12863, 7402.507)(345.1243, 162.64)
&beta\-D-cellobiose	1	1	1	1	1	1	4416218	4487365	4474525	2417696	2388271	2279806	1	1	1	3324922	3255913	3292759	&beta\-D-cellobiose [ C12 H22 O11, tgt=28.42, overall=28.42 ]	(343.12622, 104005.484)(344.12863, 7402.507)(345.1243, 162.64)
sophorose	1	1	1	1	1	1	4416218	4487365	4474525	2417696	2388271	2279806	1	1	1	3324922	3255913	3292759	sophorose [ C12 H22 O11, tgt=28.42, overall=28.42 ]	(343.12622, 104005.484)(344.12863, 7402.507)(345.1243, 162.64)
coniferin	2777918	2704073	2739124	2257578	2226503	2211057	4416218	4487365	4474525	2417696	2388271	2279806	1849399	1830171	1889988	3324922	3255913	3292759	coniferin [ C16 H22 O8, tgt=18.57, overall=18.57 ]	(343.1263, 89039.84)(344.12872, 6066.079)
2*4-diamino-6-methyl-5*3'-(3-trifluoromethylphenoxy)prop-1'-yloxypyrimidine	2777918	2704073	2739124	2257578	2226503	2211057	4416218	4487365	4474525	2417696	2388271	2279806	1849399	1830171	1889988	3324922	3255913	3292759	2*4-diamino-6-methyl-5*3'-(3-trifluoromethylphenoxy)prop-1'-yloxypyrimidine [ C15 H17 F3 N4 O2, tgt=20.58, overall=20.58 ]	(343.1263, 89039.84)(344.12872, 6066.079)
2*4-diamino-6-methyl-5*3'-(2-trifluoromethylphenoxy)prop-1'-yloxypyrimidine	2777918	2704073	2739124	2257578	2226503	2211057	4416218	4487365	4474525	2417696	2388271	2279806	1849399	1830171	1889988	3324922	3255913	3292759	2*4-diamino-6-methyl-5*3'-(2-trifluoromethylphenoxy)prop-1'-yloxypyrimidine [ C15 H17 F3 N4 O2, tgt=20.58, overall=20.58 ]	(343.1263, 89039.84)(344.12872, 6066.079)
indole-3-acetyl-tryptophan	2777918	2704073	2739124	2257578	2226503	2211057	4416218	4487365	4474525	2417696	2388271	2279806	1849399	1830171	1889988	3324922	3255913	3292759	indole-3-acetyl-tryptophan [ C21 H18 N3 O3, tgt=57.29, overall=57.29 ]	(343.1263, 89039.84)(344.12872, 6066.079)(345.1243, 162.64)
epilactose	2777918	2704073	2739124	2257578	2226503	2211057	4416218	4487365	4474525	2417696	2388271	2279806	765395	761452	763354	3324922	3255913	3292759	epilactose [ C12 H22 O11, tgt=28.42, overall=28.42 ]	(343.1263, 94301.42)(344.12875, 6540.796)(345.1243, 162.64)(365.10156, 30063.588)(366.10464, 838.18)
1-naphthalenesulfonamide* n-(6-aminohexyl)-5- chloro-	1	1	1	1	1	1	1	325578	1	1	1	1	1	1	1	1	1	1	1-naphthalenesulfonamide* n-(6-aminohexyl)-5- chloro- [ C16 H22 Cl N2 O2 S, tgt= ]	(343.1264, 157486.19)(345.1243, 193.92)
15-acetyldeoxynivalenol	1	1	1	1	1	1	1	4968076	1	1	2591670	1	1	1	1	1	1	1	15-acetyldeoxynivalenol [ C17 H22 O7, tgt=16.59, overall=16.59 ]	(343.62708, 46291.09)(344.62604, 2650.5552)
3-acetyldeoxynivalenol	1	1	1	1	1	1	1	4968076	1	1	2591670	1	1	1	1	1	1	1	3-acetyldeoxynivalenol [ C17 H22 O7, tgt=16.59, overall=16.59 ]	(343.62708, 46291.09)(344.62604, 2650.5552)
(-)-(&alpha\iR/i*&beta\iR/i)-guaiacylglycerol-&beta\-guaiacyl ether	1	1	1	1	1	1	1	5595056	1	1	2867859	1	1	1	1	1	1	1	(-)-(&alpha\iR/i*&beta\iR/i)-guaiacylglycerol-&beta\-guaiacyl ether [ C17 H20 O6, tgt=16.59, overall=16.59 ]	(343.62708, 46463.7)(344.62604, 2653.2651)
(+)-(&alpha\iS/i*&beta\iS/i)-guaiacylglycerol-&beta\-guaiacyl ether	1	1	1	1	1	1	1	5595056	1	1	2867859	1	1	1	1	1	1	1	(+)-(&alpha\iS/i*&beta\iS/i)-guaiacylglycerol-&beta\-guaiacyl ether [ C17 H20 O6, tgt=16.59, overall=16.59 ]	(343.62708, 46463.7)(344.62604, 2653.2651)
1-(4-hydroxy-3-methoxyphenyl)-2-(2-methoxyphenoxy)propane-1*3-diol	1	1	1	1	1	1	1	5595056	1	1	2867859	1	1	1	1	1	1	1	1-(4-hydroxy-3-methoxyphenyl)-2-(2-methoxyphenoxy)propane-1*3-diol [ C17 H20 O6, tgt=16.59, overall=16.59 ]	(343.62708, 46463.7)(344.62604, 2653.2651)
(+)-(&alpha\iR/i*&beta\iS/i)-guaiacylglycerol-&beta\-guaiacyl ether	1	1	1	1	1	1	1	5595056	1	1	2867859	1	1	1	1	1	1	1	(+)-(&alpha\iR/i*&beta\iS/i)-guaiacylglycerol-&beta\-guaiacyl ether [ C17 H20 O6, tgt=16.59, overall=16.59 ]	(343.62708, 46463.7)(344.62604, 2653.2651)
PR-toxin	1	1	1	1	1	1	1	5595056	1	1	2867859	1	1	1	1	1	1	1	PR-toxin [ C17 H20 O6, tgt=16.59, overall=16.59 ]	(343.62708, 46463.7)(344.62604, 2653.2651)
(-)-(&alpha\iS/i*&beta\iR/i)-guaiacylglycerol-&beta\-guaiacyl ether	1	1	1	1	1	1	1	5595056	1	1	2867859	1	1	1	1	1	1	1	(-)-(&alpha\iS/i*&beta\iR/i)-guaiacylglycerol-&beta\-guaiacyl ether [ C17 H20 O6, tgt=16.59, overall=16.59 ]	(343.62708, 46463.7)(344.62604, 2653.2651)
avenate A	1	1	1	1	1	1	1	1021090	1	1	1	1	1	1	1	1	1	1	avenate A [ C12 H21 N2 O8, tgt= ]	(344.1288, 11466.39)(345.1243, 180.07)
cellobiitol	1	1	1	1	1	1	1	330691	1	1	1	1	1	1	1	1	1	1	cellobiitol [ C12 H24 O11, tgt= ]	(344.1288, 12348.42)(345.1243, 193.92)
1-O-&beta\-D-glucopyranosyl-D-mannitol	1	1	1	1	1	1	1	330691	1	1	1	1	1	1	1	1	1	1	1-O-&beta\-D-glucopyranosyl-D-mannitol [ C12 H24 O11, tgt= ]	(344.1288, 12348.42)(345.1243, 193.92)
iN/i-[(5iS/i)-5-amino-5-carboxypentanoyl]-L-cysteinyl-D-valine	1	1	1	1	1	1	1	330691	1	1	1	1	1	1	1	1	1	1	iN/i-[(5iS/i)-5-amino-5-carboxypentanoyl]-L-cysteinyl-D-valine [ C14 H24 N3 O6 S, tgt= ]	(344.1288, 12348.42)(345.1243, 193.92)
maltitol	1	1	1	1	1	1	1	330691	1	1	1	1	1	1	1	1	1	1	maltitol [ C12 H24 O11, tgt= ]	(344.1288, 12348.42)(345.1243, 193.92)
gibberellin Asub29/sub-catabolite	1	1	1	1	1	1	1	330691	1	1	1	1	1	1	1	1	1	1	gibberellin Asub29/sub-catabolite [ C19 H20 O6, tgt= ]	(344.1288, 12348.42)(345.1243, 193.92)
lactitol	1	1	1	1	1	1	1	330691	1	1	1	1	1	1	1	1	1	1	lactitol [ C12 H24 O11, tgt= ]	(344.1288, 12348.42)(345.1243, 193.92)
gibberellin Asub34/sub-catabolite	1	1	1	1	1	1	1	330691	1	1	1	1	1	1	1	1	1	1	gibberellin Asub34/sub-catabolite [ C19 H20 O6, tgt= ]	(344.1288, 12348.42)(345.1243, 193.92)
porphyra-334	1	1	1	1	1	1	1	330691	1	1	1	1	1	1	1	1	1	1	porphyra-334 [ C14 H20 N2 O8, tgt= ]	(344.1288, 12348.42)(345.1243, 193.92)
demethoxyfumitremorgin C	199063	196017	201635	1	1	1	97449	92187	97650	146733	141625	143185	126110	125583	128772	1	1	1	demethoxyfumitremorgin C [ C21 H23 N3 O2, tgt=39.56, overall=39.56 ]	(349.1804, 9459.877)(357.16306, 2826.3125)
16-methoxytabersonine	1	196017	201635	1	1	1	1	1	1	1	1	1	1	1	1	1	1	1	16-methoxytabersonine [ C22 H27 N2 O3, tgt= ]	(349.1807, 13070.846)(355.21664, 55170.1)
corticosterone	368277	357557	378019	1	1	1	1	1	1	222725	242621	238365	180634	169522	187033	1	1	1	corticosterone [ C21 H30 O4, tgt=33.26, overall=33.26 ]	(349.2199, 2329.6533)(351.19562, 1434.33)
11-desoxycortisol	368277	357557	378019	1	1	1	1	1	1	222725	242621	238365	180634	169522	187033	1	1	1	11-desoxycortisol [ C21 H30 O4, tgt=33.26, overall=33.26 ]	(349.2199, 2329.6533)(351.19562, 1434.33)
bixin aldehyde	341940	327992	353032	1	1	1	110420	123721	110810	216508	228708	229253	170941	160410	178299	1	1	1	bixin aldehyde [ C24 H28 O2, tgt=12.50, overall=12.50 ]	(349.21994, 2105.6985)(335.21848, 643.69165)(371.19324, 9269.587)
iN/i-acetyl-farnesylcysteine	341940	327992	353032	1	1	1	110420	123721	110810	216508	228708	229253	170941	160410	178299	1	1	1	iN/i-acetyl-farnesylcysteine [ C20 H32 N O3 S, tgt=46.52, overall=46.52 ]	(351.19562, 1328.5513)(369.21732, 10959.144)(371.19324, 9269.587)
prefusarin	883483	856669	913624	1	1	1	1	1	1	1	1	1	1	1	1	1	1	1	prefusarin [ C22 H29 N O3, tgt=46.61, overall=46.61 ]	(355.21658, 48883.035)(356.21884, 929.05)
4-pregnen-20*21-diol-3-one	860798	849512	877265	1	1	1	1	1	1	1	1	1	1	1	1	1	1	1	4-pregnen-20*21-diol-3-one [ C21 H32 O3, tgt=12.98, overall=12.98 ]	(355.21658, 52333.387)(356.21884, 1005.68)
fusicoccin P aglycon	860798	849512	877265	1	1	1	1	1	1	1	1	1	1	1	1	1	1	1	fusicoccin P aglycon [ C21 H34 O4, tgt=12.98, overall=12.98 ]	(355.21658, 52333.387)(356.21884, 1005.68)
equisetin	877061	860531	898935	1	1	1	1	1	1	1	1	1	1	1	1	1	1	1	equisetin [ C22 H31 N O4, tgt=46.50, overall=46.50 ]	(355.21658, 52333.387)(356.21884, 1005.68)
19-hydroxy-1*1*1-trifluoro-10(Z)-nonadecen-2-one	860798	849512	877265	1	1	1	1	1	1	1	1	1	1	1	1	1	1	1	19-hydroxy-1*1*1-trifluoro-10(Z)-nonadecen-2-one [ C19 H33 F3 O2, tgt=19.58, overall=19.58 ]	(355.21658, 52333.387)(356.21884, 1005.68)
(20S)-17*20-dihydroxypregn-4-en-3-one	860798	849512	877265	1	1	1	1	1	1	1	1	1	1	1	1	1	1	1	(20S)-17*20-dihydroxypregn-4-en-3-one [ C21 H32 O3, tgt=12.98, overall=12.98 ]	(355.21658, 52333.387)(356.21884, 1005.68)
brassicicene B	860798	849512	877265	1	1	1	1	1	1	1	1	1	1	1	1	1	1	1	brassicicene B [ C21 H34 O4, tgt=12.98, overall=12.98 ]	(355.21658, 52333.387)(356.21884, 1005.68)
17-&alpha\-hydroxypregnenolone	860798	849512	877265	1	1	1	1	1	1	1	1	1	1	1	1	1	1	1	17-&alpha\-hydroxypregnenolone [ C21 H32 O3, tgt=12.98, overall=12.98 ]	(355.21658, 52333.387)(356.21884, 1005.68)
calcitroate	1	1	900018	1	1	1	1	1	1	1	1	1	1	1	1	1	1	1	calcitroate [ C23 H33 O4, tgt= ]	(355.2168, 53193.34)(356.2191, 1335.56)
(3R)-3-hydroxy-2*3-dihydrotabersonine	1208205	1179079	1240656	1	1	1	559280	548221	549045	801179	850133	825067	737106	744959	772129	1	1	1	(3R)-3-hydroxy-2*3-dihydrotabersonine [ C21 H27 N2 O3, tgt=0.19, overall=0.19 ]	(356.21884, 1005.68)(338.19012, 11538.495)(360.17102, 2372.3032)
prefusarin (open ring form)	816272	805648	813787	180978	173362	186567	315278	334460	325269	440053	463024	457977	448372	441680	466399	187682	190434	188021	prefusarin (open ring form) [ C22 H33 N O4, tgt=41.35, overall=41.35 ]	(357.2318, 13336.308)(399.24207, 11539.985)(400.24432, 629.223)(381.6798, 2068.0608)
curacin A	700609	693833	696348	135553	134442	138659	261818	278876	269263	340526	364344	361966	355887	360777	372471	145184	151941	154207	curacin A [ C23 H35 N O S, tgt=38.85, overall=38.85 ]	(357.2318, 14186.919)(399.24213, 17306.414)(400.24435, 1119.3381)(378.23175, 2794.4006)
curacin B	700609	693833	696348	135553	134442	138659	261818	278876	269263	340526	364344	361966	355887	360777	372471	145184	151941	154207	curacin B [ C23 H35 N O S, tgt=38.85, overall=38.85 ]	(357.2318, 14186.919)(399.24213, 17306.414)(400.24435, 1119.3381)(378.23175, 2794.4006)
fortimicin KL1	581037	573242	571192	116273	111383	114488	227237	240957	236569	266330	281902	282594	305612	300829	314640	133652	135027	136198	fortimicin KL1 [ C13 H32 N4 O7, tgt=26.86, overall=26.86 ]	(357.2318, 17958.08)(380.877, 3820.2734)(382.21536, 2170.966)
tamoxifen	2640092	2611675	2318695	1	1	1	1	1	1	1780642	1924683	1870546	1	1504730	1	1	1	1	tamoxifen [ C26 H30 N O, tgt=12.21, overall=12.21 ]	(357.23184, 16522.209)(399.2413, 898.6886)
ient/i-6&alpha\* 7&alpha\-dihydroxykaur-16-en-19-oate	270544	260671	280459	1	1	1	118570	116999	119187	174935	182582	181117	162100	163726	166891	1	1	1	ient/i-6&alpha\* 7&alpha\-dihydroxykaur-16-en-19-oate [ C20 H29 O4, tgt=12.53, overall=12.53 ]	(358.19504, 4028.6218)(335.21875, 5985.1133)(338.19012, 11594.129)
prostaglandin Jsub2/sub	270544	260671	280459	1	1	1	118570	116999	119187	174935	182582	181117	162100	163726	166891	1	1	1	prostaglandin Jsub2/sub [ C20 H29 O4, tgt=12.53, overall=12.53 ]	(358.19504, 4028.6218)(335.21875, 5985.1133)(338.19012, 11594.129)
resolvin E2	270544	260671	280459	1	1	1	118570	116999	119187	174935	182582	181117	162100	163726	166891	1	1	1	resolvin E2 [ C20 H29 O4, tgt=12.53, overall=12.53 ]	(358.19504, 4028.6218)(335.21875, 5985.1133)(338.19012, 11594.129)
prostaglandin Asub2/sub	270544	260671	280459	1	1	1	118570	116999	119187	174935	182582	181117	162100	163726	166891	1	1	1	prostaglandin Asub2/sub [ C20 H29 O4, tgt=12.53, overall=12.53 ]	(358.19504, 4028.6218)(335.21875, 5985.1133)(338.19012, 11594.129)
17-iO/i-acetylnorajmaline	860798	849512	877265	282055	269505	275137	423300	413493	412421	579692	621510	603859	548052	555274	572754	269598	279023	274792	17-iO/i-acetylnorajmaline [ C21 H26 N2 O3, tgt=12.37, overall=12.37 ]	(358.19516, 2918.5664)(338.19016, 8882.414)(360.17102, 2307.1416)
1-stearoyl-isn/i-glycerol	1	1	1	1	1	1	1	1	1	311586	323630	304750	144532	143729	149312	1	1	1	1-stearoyl-isn/i-glycerol [ C21 H42 O4, tgt=13.97, overall=13.97 ]	(359.31104, 5244.2134)(341.3007, 8723.574)
2-stearoylglycerol	1	1	1	1	1	1	1	1	1	311586	323630	304750	144532	143729	149312	1	1	1	2-stearoylglycerol [ C21 H42 O4, tgt=13.97, overall=13.97 ]	(359.31104, 5244.2134)(341.3007, 8723.574)
(+)-7-iepi/i-jasmonoyl-L-phenylalanine	96263	95211	96107	1	1	1	1	1	1	108528	1	1	1	1	1	1	1	1	(+)-7-iepi/i-jasmonoyl-L-phenylalanine [ C21 H26 N O4, tgt=47.58, overall=47.58 ]	(360.2032, 26968.531)(379.17612, 6630.708)
(S)-glaucine	96263	95211	96107	1	1	1	1	1	1	108528	1	1	1	1	1	1	1	1	(S)-glaucine [ C21 H26 N O4, tgt=47.58, overall=47.58 ]	(360.2032, 26968.531)(379.17612, 6630.708)
(-)-jasmonoyl-L-phenylalanine	96263	95211	96107	1	1	1	1	1	1	108528	1	1	1	1	1	1	1	1	(-)-jasmonoyl-L-phenylalanine [ C21 H26 N O4, tgt=47.58, overall=47.58 ]	(360.2032, 26968.531)(379.17612, 6630.708)
trichosetin	467570	454751	446712	1	1	1	1	1	1	321203	336142	342925	209482	1	1	1	1	1	trichosetin [ C21 H29 N O4, tgt=48.80, overall=48.80 ]	(360.20755, 794.57996)(362.2178, 1595.7858)
UWM6	1	1	1	1	1	1	1	1	1	1	1	1	765395	761452	763354	1	1	1	UWM6 [ C19 H18 O6, tgt=52.91, overall=52.91 ]	(365.10156, 30063.588)(366.10464, 838.18)
gibberellin Asub8/sub-catabolite	1	1	1	1	1	1	1	1	1	1	1	1	765395	761452	763354	1	1	1	gibberellin Asub8/sub-catabolite [ C19 H20 O7, tgt=52.91, overall=52.91 ]	(365.10156, 30063.588)(366.10464, 838.18)
solanacol	1	1	1	1	1	1	1	1	1	1	1	1	765395	761452	763354	1	1	1	solanacol [ C19 H18 O6, tgt=52.91, overall=52.91 ]	(365.10156, 30063.588)(366.10464, 838.18)
isojusticidin B	1	1	1	1	1	1	1	1	1	1	1	1	765395	761452	763354	1	1	1	isojusticidin B [ C21 H16 O6, tgt=32.77, overall=32.77 ]	(365.10156, 30063.588)(366.10464, 838.18)
streptidine 6-phosphate	1	1	1	1	1	1	1	1	1	1	1	1	765395	761452	763354	1	1	1	streptidine 6-phosphate [ C8 H19 N6 O7 P, tgt=25.08, overall=25.08 ]	(365.10156, 30063.588)(366.10464, 838.18)
(+)-demethylpiperitol	1	1	1	1	1	1	1	1	1	1	1	1	765395	761452	763354	1	1	1	(+)-demethylpiperitol [ C19 H18 O6, tgt=52.91, overall=52.91 ]	(365.10156, 30063.588)(366.10464, 838.18)
justicidin B	1	1	1	1	1	1	1	1	1	1	1	1	765395	761452	763354	1	1	1	justicidin B [ C21 H16 O6, tgt=32.77, overall=32.77 ]	(365.10156, 30063.588)(366.10464, 838.18)
amoxicillin	1	1	1	1	1	1	1	1	1	1	1	1	785097	781941	784344	1	1	1	amoxicillin [ C16 H19 N3 O5 S, tgt=42.53, overall=42.53 ]	(365.10156, 30677.299)(366.10464, 861.8833)
17-O-acetylajmaline	367364	357685	377608	1	1	1	1	1	1	222795	242308	238022	180371	169545	186990	1	1	1	17-O-acetylajmaline [ C22 H28 N2 O3, tgt=15.37, overall=15.37 ]	(369.21735, 13442.436)(351.19562, 1434.33)
all-itrans/i-geranyl-geranyl monophosphate	367364	357685	377544	1	1	1	1	1	1	222795	242308	238022	180371	169545	186990	1	1	1	all-itrans/i-geranyl-geranyl monophosphate [ C20 H33 O4 P, tgt=32.93, overall=32.93 ]	(369.21735, 13442.436)(351.19562, 1434.33)
desacetoxyvindorosine	367364	357685	377608	85953	1	86733	112740	115464	114299	222795	242308	238022	180371	169545	186990	1	1	1	desacetoxyvindorosine [ C22 H29 N2 O3, tgt=47.37, overall=47.37 ]	(369.21738, 11156.529)(357.23178, 12869.9375)
triBromopyrrole-2-cArboxylate	386024	374420	389450	1	1	1	123471	129489	123778	187871	197870	196796	169126	171699	184000	1	1	1	triBromopyrrole-2-cArboxylate [ C5 H Br3 N O2, tgt=0.11, overall=0.11 ]	(370.7313, 14812.478)(379.746, 8777.14)
6-linalyl-2-O*3-dimethylflaviolin	266799	255060	271173	1	1	1	93259	101332	93549	190731	195493	196447	137164	131865	142032	1	1	1	6-linalyl-2-O*3-dimethylflaviolin [ C22 H26 O5, tgt=2.15, overall=2.15 ]	(371.19324, 11168.625)(379.1759, 3688.9668)
7-O-geranyl-2-O*3-dimethylflaviolin	266799	255060	271173	1	1	1	93259	101332	93549	190731	195493	196447	137164	131865	142032	1	1	1	7-O-geranyl-2-O*3-dimethylflaviolin [ C22 H26 O5, tgt=2.15, overall=2.15 ]	(371.19324, 11168.625)(379.1759, 3688.9668)
furaquinocin C	266799	255060	271173	1	1	1	93259	101332	93549	190731	195493	196447	137164	131865	142032	1	1	1	furaquinocin C [ C22 H26 O5, tgt=2.15, overall=2.15 ]	(371.19324, 11168.625)(379.1759, 3688.9668)
ambiguine C	1	1	96549	1	1	1	1	1	1	1	1	1	1	1	1	1	1	1	ambiguine C [ C26 H32 N2 O, tgt= ]	(371.233, 6818.39)(413.2432, 4525.9)
pre-putrebactin	1	1	1	1	1	1	136452	139081	139591	324663	337216	339730	211799	1	224136	1	1	1	pre-putrebactin [ C16 H30 N4 O7, tgt=13.13, overall=13.13 ]	(373.20804, 483.005)(391.23004, 14547.629)(377.2284, 1539.7451)
aurachin A	2803322	2721428	2757508	892360	875774	906433	1112061	1140266	1123606	160327	176974	174317	110331	1563774	118516	755158	775271	785575	aurachin A [ C25 H33 N O3, tgt=40.81, overall=40.81 ]	(377.22922, 55987.11)(378.2319, 2853.1697)(379.24442, 14517.734)(421.25354, 784.485)(402.2207, 17847.28)
4-hydroxy-2-methyl-3-oxo-4-farnesyl-3*4-dihydroquinoline-1-oxide	2803322	2721428	2757508	892360	875774	906433	1112061	1140266	1123606	160327	176974	174317	110331	1563774	118516	755158	775271	785575	4-hydroxy-2-methyl-3-oxo-4-farnesyl-3*4-dihydroquinoline-1-oxide [ C25 H33 N O3, tgt=40.81, overall=40.81 ]	(377.22922, 55987.11)(378.2319, 2853.1697)(379.24442, 14517.734)(421.25354, 784.485)(402.2207, 17847.28)
aurachin B epoxide	2803322	2721428	2757508	892360	875774	906433	1112061	1140266	1123606	160327	176974	174317	110331	1563774	118516	755158	775271	785575	aurachin B epoxide [ C25 H33 N O3, tgt=40.81, overall=40.81 ]	(377.22922, 55987.11)(378.2319, 2853.1697)(379.24442, 14517.734)(421.25354, 784.485)(402.2207, 17847.28)
aurachin C epoxide	2803322	2721428	2757508	892360	875774	906433	1112061	1140266	1123606	160327	176974	174317	110331	1563774	118516	755158	775271	785575	aurachin C epoxide [ C25 H33 N O3, tgt=40.81, overall=40.81 ]	(377.22922, 55987.11)(378.2319, 2853.1697)(379.24442, 14517.734)(421.25354, 784.485)(402.2207, 17847.28)
aurachin RE	2803322	2721428	2757508	892360	875774	906433	1112061	1140266	1123606	160327	176974	174317	110331	1563774	118516	755158	775271	785575	aurachin RE [ C25 H33 N O3, tgt=40.81, overall=40.81 ]	(377.22922, 55987.11)(378.2319, 2853.1697)(379.24442, 14517.734)(421.25354, 784.485)(402.2207, 17847.28)
4-hydroxy-2-methyl-4-[(2E*6E)-3*7*11-trimethyldodeca-2*6*10-trien-1-yl]quinolin-3(4H)-one 1-oxide	2803322	2721428	2757508	892360	875774	906433	1112061	1140266	1123606	160327	176974	174317	110331	1563774	118516	755158	775271	785575	4-hydroxy-2-methyl-4-[(2E*6E)-3*7*11-trimethyldodeca-2*6*10-trien-1-yl]quinolin-3(4H)-one 1-oxide [ C25 H33 N O3, tgt=40.81, overall=40.81 ]	(377.22922, 55987.11)(378.2319, 2853.1697)(379.24442, 14517.734)(421.25354, 784.485)(402.2207, 17847.28)
7S-hydroperoxy*17R-hydroxy-docosahexaenoate	235236	232406	242595	1	1	1	88041	93503	88700	173723	181123	175383	142760	140851	151758	1	1	1	7S-hydroperoxy*17R-hydroxy-docosahexaenoate [ C22 H31 O5, tgt=16.10, overall=16.10 ]	(377.22946, 109377.46)(378.2316, 4642.405)
7S-hydroperoxy*17S-hydroxy-docosahexaenoate	235236	232406	242595	1	1	1	88041	93503	88700	173723	181123	175383	142760	140851	151758	1	1	1	7S-hydroperoxy*17S-hydroxy-docosahexaenoate [ C22 H31 O5, tgt=16.10, overall=16.10 ]	(377.22946, 109377.46)(378.2316, 4642.405)
resolvin D1	235236	232406	242595	1	1	1	88041	93503	88700	173723	181123	175383	142760	140851	151758	1	1	1	resolvin D1 [ C22 H31 O5, tgt=16.10, overall=16.10 ]	(377.22946, 109377.46)(378.2316, 4642.405)
resolvin D4	235236	232406	242595	1	1	1	88041	93503	88700	173723	181123	175383	142760	140851	151758	1	1	1	resolvin D4 [ C22 H31 O5, tgt=16.10, overall=16.10 ]	(377.22946, 109377.46)(378.2316, 4642.405)
resolvin D2	235236	232406	242595	1	1	1	88041	93503	88700	173723	181123	175383	142760	140851	151758	1	1	1	resolvin D2 [ C22 H31 O5, tgt=16.10, overall=16.10 ]	(377.22946, 109377.46)(378.2316, 4642.405)
resolvin D3	235236	232406	242595	1	1	1	88041	93503	88700	173723	181123	175383	142760	140851	151758	1	1	1	resolvin D3 [ C22 H31 O5, tgt=16.10, overall=16.10 ]	(377.22946, 109377.46)(378.2316, 4642.405)
4S-hydroperoxy*17S-hydroxy-docosahexaenoate	235236	232406	242595	1	1	1	88041	93503	88700	173723	181123	175383	142760	140851	151758	1	1	1	4S-hydroperoxy*17S-hydroxy-docosahexaenoate [ C22 H31 O5, tgt=16.10, overall=16.10 ]	(377.22946, 109377.46)(378.2316, 4642.405)
aspirin triggered resolvin D1	235236	232406	242595	1	1	1	88041	93503	88700	173723	181123	175383	142760	140851	151758	1	1	1	aspirin triggered resolvin D1 [ C22 H31 O5, tgt=16.10, overall=16.10 ]	(377.22946, 109377.46)(378.2316, 4642.405)
aspirin triggered resolvin D2	235236	232406	242595	1	1	1	88041	93503	88700	173723	181123	175383	142760	140851	151758	1	1	1	aspirin triggered resolvin D2 [ C22 H31 O5, tgt=16.10, overall=16.10 ]	(377.22946, 109377.46)(378.2316, 4642.405)
aspirin triggered resolvin D3	235236	232406	242595	1	1	1	88041	93503	88700	173723	181123	175383	142760	140851	151758	1	1	1	aspirin triggered resolvin D3 [ C22 H31 O5, tgt=16.10, overall=16.10 ]	(377.22946, 109377.46)(378.2316, 4642.405)
aspirin triggered resolvin D4	235236	232406	242595	1	1	1	88041	93503	88700	173723	181123	175383	142760	140851	151758	1	1	1	aspirin triggered resolvin D4 [ C22 H31 O5, tgt=16.10, overall=16.10 ]	(377.22946, 109377.46)(378.2316, 4642.405)
4S-hydroperoxy*17R-hydroxydocosahexaenoate	235236	232406	242595	1	1	1	88041	93503	88700	173723	181123	175383	142760	140851	151758	1	1	1	4S-hydroperoxy*17R-hydroxydocosahexaenoate [ C22 H31 O5, tgt=16.10, overall=16.10 ]	(377.22946, 109377.46)(378.2316, 4642.405)
20-hydroxy-prefusarin	266799	255060	271173	1	1	1	93259	101332	93549	190731	195493	196447	137164	131865	142032	1	1	1	20-hydroxy-prefusarin [ C22 H29 N O4, tgt=39.29, overall=39.29 ]	(377.22946, 109463.82)(380.2079, 10487.289)
iCypridina/i oxyluciferin	2629416	2596862	2630728	873074	852520	882252	1078796	1100907	1087858	1778984	1920831	1865388	1481528	1499098	1521842	743150	758353	751872	iCypridina/i oxyluciferin [ C21 H28 N7 O, tgt=39.19, overall=39.19 ]	(377.2295, 119074.305)(378.23163, 5321.1143)(399.24118, 752.80664)(399.2421, 1019.05)
norbixin	96617	95427	95848	1	1	1	1	1	1	108322	1	1	1	1	1	1	1	1	norbixin [ C24 H26 O4, tgt=0.07, overall=0.07 ]	(379.17612, 6758.2256)(382.18408, 6472.81)
3*4-dihydroxy-2-methyl-4-farnesyl-3H-quinolin-1-ium-1-olate	1287576	1240669	1274239	303003	293699	305261	408351	430842	423449	686158	710777	692756	586809	593826	622121	268733	281025	275079	3*4-dihydroxy-2-methyl-4-farnesyl-3H-quinolin-1-ium-1-olate [ C25 H35 N O3, tgt=59.35, overall=59.35 ]	(379.24487, 19057.885)(380.24716, 1295.41)(421.25534, 25398.963)(422.25754, 1409.6348)
sphingosine 1-phosphate	869582	843033	863657	183801	177704	186205	292220	307654	300977	413259	447695	433297	406627	418781	435634	184283	196594	188795	sphingosine 1-phosphate [ C18 H37 N O5 P, tgt=20.06, overall=20.06 ]	(379.24487, 25901.398)(380.24716, 1736.9667)(403.78223, 3678.592)(404.22864, 2001.305)
1-lauroyl-isn/i-glycero-3-phosphoethanolamine	387367	371977	243365	1	116252	119236	116364	123866	122485	278621	285922	284157	180500	176191	186604	84461	1	86273	1-lauroyl-isn/i-glycero-3-phosphoethanolamine [ C17 H36 N O7 P, tgt=15.69, overall=15.69 ]	(382.21603, 16467.848)(399.24246, 144312.72)(400.2447, 7842.221)(404.1968, 3644.457)
2-acyl-sn-glycero-3-phosphoethanolamine (n-C12:0)	387367	371977	243365	1	116252	119236	116364	123866	122485	278621	285922	284157	180500	176191	186604	84461	1	86273	2-acyl-sn-glycero-3-phosphoethanolamine (n-C12:0) [ C17 H36 N O7 P, tgt=15.69, overall=15.69 ]	(382.21603, 16467.848)(399.24246, 144312.72)(400.2447, 7842.221)(404.1968, 3644.457)
tryprostatin A	666896	651211	672942	166975	150615	163465	165264	180837	174421	444552	456599	472843	282152	279644	293958	1	99982	105609	tryprostatin A [ C22 H27 N3 O3, tgt=39.98, overall=39.98 ]	(382.21628, 15377.485)(404.19693, 3244.4648)
rustmicin	90703	86516	91812	1	1	1	1	1	1	1	1	1	1	1	1	1	1	1	rustmicin [ C21 H32 O6, tgt= ]	(382.21732, 25428.947)(362.2181, 6316.5835)
bisucaberin	800381	984950	803704	1	1	1	1	1	1	594583	594156	580343	434827	452346	457676	185324	1	190130	bisucaberin [ C18 H32 N4 O6, tgt=19.09, overall=19.09 ]	(383.78296, 7448.3145)(424.23376, 10913.894)(426.24072, 2699.6433)
spinosyn tricyclic macrolactone	95603	89243	97306	1	1	1	1	1	1	1	1	1	1	1	1	1	1	1	spinosyn tricyclic macrolactone [ C24 H34 O5, tgt= ]	(384.2307, 5017.1797)(426.2406, 3353.5667)
20-hydroxy-prefusarin (open ring form)	522715	510577	533521	139109	129333	140591	136452	139081	139591	324663	337216	339730	211799	221067	224136	95753	102575	96094	20-hydroxy-prefusarin (open ring form) [ C22 H33 N O5, tgt=35.95, overall=35.95 ]	(391.23035, 14601.806)(377.2285, 2050.7021)(379.2449, 13851.174)
bis(2-ethylhexyl)phthalate	3285303	3323127	3368860	770017	765739	766899	341602	328877	320614	1	1	1	1	1	1	1	1	1	bis(2-ethylhexyl)phthalate [ C24 H38 O4, tgt=63.27, overall=63.27 ]	(391.28015, 12803.263)(392.28345, 4059.0664)(413.26224, 48142.42)(414.2654, 9247.877)
deoxycholate	1229276	1257356	1256167	172883	175905	175847	1	1	1	1	1	1	1	1	1	1	1	1	deoxycholate [ C24 H39 O4, tgt= ]	(391.2804, 22545.633)(392.28345, 4885.27)(414.2654, 11318.46)
chenodeoxycholate	1229276	1257356	1256167	172883	175905	175847	1	1	1	1	1	1	1	1	1	1	1	1	chenodeoxycholate [ C24 H39 O4, tgt= ]	(391.2804, 22545.633)(392.28345, 4885.27)(414.2654, 11318.46)
6-&beta\-hydroxylithocholate	1229276	1257356	1256167	172883	175905	175847	1	1	1	1	1	1	1	1	1	1	1	1	6-&beta\-hydroxylithocholate [ C24 H39 O4, tgt= ]	(391.2804, 22545.633)(392.28345, 4885.27)(414.2654, 11318.46)
hyodeoxycholate	1229276	1257356	1256167	172883	175905	175847	1	1	1	1	1	1	1	1	1	1	1	1	hyodeoxycholate [ C24 H39 O4, tgt= ]	(391.2804, 22545.633)(392.28345, 4885.27)(414.2654, 11318.46)
isochenodeoxycholate	1229276	1257356	1256167	172883	175905	175847	1	1	1	1	1	1	1	1	1	1	1	1	isochenodeoxycholate [ C24 H39 O4, tgt= ]	(391.2804, 22545.633)(392.28345, 4885.27)(414.2654, 11318.46)
isodeoxycholate	1229276	1257356	1256167	172883	175905	175847	1	1	1	1	1	1	1	1	1	1	1	1	isodeoxycholate [ C24 H39 O4, tgt= ]	(391.2804, 22545.633)(392.28345, 4885.27)(414.2654, 11318.46)
ursodeoxycholate	1229276	1257356	1256167	172883	175905	175847	1	1	1	1	1	1	1	1	1	1	1	1	ursodeoxycholate [ C24 H39 O4, tgt= ]	(391.2804, 22545.633)(392.28345, 4885.27)(414.2654, 11318.46)
octacosa-4*7*10*16*19*22*25-octaenoate	3285303	3323127	3368860	1	1	1	1	1	1	1	1	1	1	1	1	1	1	1	octacosa-4*7*10*16*19*22*25-octaenoate [ C28 H39 O2, tgt= ]	(391.28043, 32628.531)(392.28345, 4059.0664)
1*2-dioctanoyl-1*2*6-hexanetriol	771978	786993	789761	1	1	1	1	1	1	1	1	1	1	1	1	1	1	1	1*2-dioctanoyl-1*2*6-hexanetriol [ C22 H42 O5, tgt= ]	(391.28043, 38630.223)(392.28345, 4885.27)
docosanedioate	771978	786993	789761	1	1	1	1	1	1	1	1	1	1	1	1	1	1	1	docosanedioate [ C22 H40 O4, tgt= ]	(391.28043, 38630.223)(392.28345, 4885.27)
lincomycin B	262704	255781	269547	1	1	1	1	1	1	183503	188682	194218	117892	116833	114928	1	1	1	lincomycin B [ C17 H33 N2 O6 S, tgt=47.59, overall=47.59 ]	(393.20596, 12408.554)(382.21594, 23403.445)(401.18875, 4618.416)(404.19666, 5561.9517)
iN/i-demethyllincomycin	262704	255781	269547	1	1	1	1	1	1	183503	188682	194218	117892	116833	114928	1	1	1	iN/i-demethyllincomycin [ C17 H33 N2 O6 S, tgt=47.59, overall=47.59 ]	(393.20596, 12408.554)(382.21594, 23403.445)(401.18875, 4618.416)(404.19666, 5561.9517)
bixin	262704	255781	269547	1	1	1	1	1	1	183503	188682	194218	117892	116833	114928	1	1	1	bixin [ C25 H29 O4, tgt=46.81, overall=46.81 ]	(393.20596, 12408.554)(401.18875, 4618.416)
(9S*10S)-10-hydroxy-9-(phosphooxy) octadecanoate	262704	255781	269547	1	1	1	1	1	1	183503	188682	194218	117892	116833	114928	1	1	1	(9S*10S)-10-hydroxy-9-(phosphooxy) octadecanoate [ C18 H34 O7 P, tgt=39.47, overall=39.47 ]	(393.20596, 12408.554)(401.18875, 4618.416)
dexamethasone	262704	255781	269547	1	1	1	1	1	1	183503	188682	194218	117892	116833	114928	1	1	1	dexamethasone [ C22 H29 F O5, tgt=40.49, overall=40.49 ]	(393.20596, 12408.554)(401.18875, 4618.416)
preandiloid B	532347	520466	549323	157644	149643	147675	126067	130700	130606	345461	371748	364817	214168	217217	228539	95796	98374	96804	preandiloid B [ C25 H32 O5, tgt=2.17, overall=2.17 ]	(395.2211, 900.8467)(413.2433, 15652.965)(399.24158, 3333.6675)
andilesin C	532347	520466	549323	157644	149643	147675	126067	130700	130606	345461	371748	364817	214168	217217	228539	95796	98374	96804	andilesin C [ C25 H32 O5, tgt=2.17, overall=2.17 ]	(395.2211, 900.8467)(413.2433, 15652.965)(399.24158, 3333.6675)
8*8a-deoxyoleandolide	2629416	2596862	2630728	873074	852520	882252	1078796	1100907	1087858	1778984	1920831	1865388	1481528	1499098	1521842	743150	758353	751872	8*8a-deoxyoleandolide [ C20 H36 O6, tgt=58.69, overall=58.69 ]	(399.2413, 790.8414)(377.22955, 82483.164)(378.23175, 3162.8552)
farnesyl-5*7-dihydroxy-4*6-dimethylphthalide	5398114	5360369	3898211	249590	1255511	2039339	1752076	1773970	1755074	3687953	4065721	3988034	2619449	2715833	2726784	1347683	85361	212804	farnesyl-5*7-dihydroxy-4*6-dimethylphthalide [ C25 H34 O4, tgt=49.23, overall=49.23 ]	(399.24155, 6869.25)(401.25748, 18346.096)(402.25977, 1513.9875)(401.25818, 14138.761)(424.23392, 12396.963)(426.2413, 1023.4533)(404.22913, 12380.853)
digitoxigenin	581037	573242	571192	116273	111383	114488	227237	240957	236569	266330	281902	282594	305612	300829	314640	133652	135027	136198	digitoxigenin [ C23 H34 O4, tgt=59.40, overall=59.40 ]	(399.2421, 17163.906)(400.24432, 925.7927)(357.23206, 11751.105)
tylactone	4329808	4308032	4322667	1539793	1526669	1548625	1556774	1581200	1570303	2968126	3188637	3122251	2231548	2275976	2317068	1150202	1170177	1161918	tylactone [ C23 H38 O5, tgt=12.70, overall=12.70 ]	(399.24255, 128536.36)(400.24475, 6879.356)
phytyl monophosphate	869582	843033	863657	183801	177704	186205	292220	307654	300977	1	447695	1	406627	418781	435634	184283	196594	188795	phytyl monophosphate [ C20 H39 O4 P, tgt=2.65, overall=2.65 ]	(399.24258, 97689.17)(400.24503, 5917.84)(379.24493, 25660.756)(380.24716, 1736.9667)
colupulone	943392	922049	969430	244439	241537	249358	219277	235628	229900	619519	662940	652802	382577	374528	413895	157105	151860	156377	colupulone [ C25 H35 O4, tgt=24.46, overall=24.46 ]	(399.4788, 5456.458)(402.2594, 348.65)(401.25772, 17213.807)(402.25992, 2219.1567)(404.22913, 15069.232)
cetraxate benzyl ester	100461	95942	103537	1	1	1	1	1	1	118724	1	1	1	1	1	1	1	1	cetraxate benzyl ester [ C24 H30 N O4, tgt=11.86, overall=11.86 ]	(399.49316, 187260.03)(400.24463, 14677.3125)(382.21616, 30488.068)(401.18896, 6993.5024)
menaquinone-i3/i	4669884	4646499	4698347	1636628	1621821	1635244	1646253	1686301	1663561	3170254	3415331	3345598	2375934	2433300	2467008	1203522	1241166	1213748	menaquinone-i3/i [ C26 H32 O2, tgt=3.63, overall=3.63 ]	(400.2444, 5833.4634)(379.24484, 15814.717)(380.24722, 1223.9867)(382.2162, 13063.679)
desacetoxyvindoline	5252357	5204525	5254203	1782696	1749445	1787214	1793328	1837865	1818350	3581991	3819887	3766700	2621336	2670449	2727796	1294375	1324613	1315566	desacetoxyvindoline [ C23 H31 N2 O4, tgt=0.89, overall=0.89 ]	(400.24475, 7005.052)(382.21622, 14436.647)(404.19693, 3184.0999)
melleolide	100409	95933	103816	1	1	1	1	1	1	118702	1	1	1	1	1	1	1	1	melleolide [ C23 H28 O6, tgt=27.45, overall=27.45 ]	(401.18896, 6880.8726)(404.1969, 7410.9873)
tirandaligin	100461	95942	103537	1	1	1	1	1	1	118724	1	1	1	1	1	1	1	1	tirandaligin [ C22 H27 N O6, tgt=46.04, overall=46.04 ]	(401.18896, 6993.5024)(404.1969, 7547.7227)
13-hydroxydihydromelleolide	100461	95942	103537	1	1	1	1	1	1	118724	1	1	1	1	1	1	1	1	13-hydroxydihydromelleolide [ C23 H30 O7, tgt=27.45, overall=27.45 ]	(401.18896, 6993.5024)(404.1969, 7547.7227)
tirandamycin D	100461	95942	103537	1	1	1	1	1	1	118724	1	1	1	1	1	1	1	1	tirandamycin D [ C22 H27 N O6, tgt=46.04, overall=46.04 ]	(401.18896, 6993.5024)(404.1969, 7547.7227)
tirandamycin E	100461	95942	103537	1	1	1	1	1	1	118724	1	1	1	1	1	1	1	1	tirandamycin E [ C22 H29 N O7, tgt=46.04, overall=46.04 ]	(401.18896, 6993.5024)(404.1969, 7547.7227)
roquefortine F	100461	95942	103537	1	1	1	1	1	1	118724	1	1	1	1	1	1	1	1	roquefortine F [ C23 H25 N5 O3, tgt=38.71, overall=38.71 ]	(401.18896, 6993.5024)(404.1969, 7547.7227)
ophiobolin A	863605	832204	845921	1	1	1	1	1	1	1	1	1	1	1	1	1	1	1	ophiobolin A [ C25 H36 O4, tgt=47.62, overall=47.62 ]	(401.25708, 639.00995)(406.2434, 2045.32)
simvastatin lactone	903628	906339	845921	198603	193176	199771	214100	220873	215222	478045	531832	529770	414285	423814	382553	185843	193510	190738	simvastatin lactone [ C25 H38 O5, tgt=58.88, overall=58.88 ]	(401.25754, 25380.258)(402.25977, 2179.8901)(443.26834, 90523.625)(444.27048, 6559.9004)
2-arachidonoylglycerol	917578	904603	925174	1	1	1	1	1	1	1	545527	1	1	1	1	1	1	1	2-arachidonoylglycerol [ C23 H38 O4, tgt=12.33, overall=12.33 ]	(401.25754, 52838.05)(402.25977, 1910.19)
atabrine	381389	367014	377445	156395	163386	175097	159642	260486	273692	845824	855259	875494	478452	329106	357729	83740	83775	86340	atabrine [ C23 H32 Cl N3 O, tgt=47.54, overall=47.54 ]	(402.2214, 14707.22)(404.22903, 11774.056)(387.73047, 9837.4795)(426.20944, 2835.0625)
dehydrocholate	562862	550107	562812	153595	1	1	123639	1	1	383614	401568	400872	224678	221587	230371	1	94694	1	dehydrocholate [ C24 H33 O5, tgt=9.01, overall=9.01 ]	(404.2295, 15021.184)(384.2305, 1883.1744)(424.2339, 15326.777)
pre-bisucaberin	998887	983877	1012853	230333	206058	211621	274150	283819	274887	594387	594972	580028	435129	451788	457135	185324	195407	190130	pre-bisucaberin [ C18 H34 N4 O7, tgt=61.76, overall=61.76 ]	(404.22998, 26709.8)(446.24673, 3799.9153)(421.25555, 120002.336)(422.25754, 7317.74)(424.23395, 11592.81)(426.24094, 2655.8225)
ambiguine I	331362	335442	346211	1	1	1	1	1	1	271883	264160	266059	142821	269151	1	1	1	1	ambiguine I [ C26 H30 N2 O2, tgt=45.04, overall=45.04 ]	(404.2333, 2634.27)(406.243, 699.12006)(384.23047, 878.545)
adlupulone	2874942	2907879	2947602	734993	725276	738048	735476	736708	715726	1	1	1	1	1	1	1	1	1	adlupulone [ C26 H37 O4, tgt=24.35, overall=24.35 ]	(413.26233, 48355.68)(414.26526, 6262.0054)
lupulone	2874942	2907879	2947602	734993	725276	738048	1	1	1	1	1	1	1	1	1	1	1	1	lupulone [ C26H37O4, tgt= ]	(413.26248, 64108.125)(414.2654, 9115.686)
2*4-diamino-6-ethyl-5*3'-(2-cyclohexylphenoxy)prop-1'-yloxypyrimidine	465479	465899	477519	156561	657555	664550	712423	708439	697868	332137	365085	361429	185353	190035	201587	95132	97909	96170	2*4-diamino-6-ethyl-5*3'-(2-cyclohexylphenoxy)prop-1'-yloxypyrimidine [ C23 H32 N4 O3, tgt=33.68, overall=33.68 ]	(413.75018, 5221.8667)(414.8856, 1284.4337)(399.24197, 1418.1526)(413.2625, 29048.055)(414.26544, 3165.05)(437.2313, 6105.959)
[1-(2-amino-7-methyl-4-oxo-7*8-dihydro-3H-pteridin-6-yl)]ethyl-(4-aminophenyl)-1-deoxy-D-ribitol	1223285	1349292	1326820	1117831	1096878	1146372	793094	794858	819117	3855847	4189552	4153850	871473	894626	934589	1601549	1578388	1573273	[1-(2-amino-7-methyl-4-oxo-7*8-dihydro-3H-pteridin-6-yl)]ethyl-(4-aminophenyl)-1-deoxy-D-ribitol [ C20 H28 N6 O5, tgt=66.72, overall=66.72 ]	(415.20737, 33639.184)(416.21017, 3890.8333)(437.1891, 41966.87)(438.19193, 5652.0713)
13-deoxyarmellide A	1347592	1349292	1388749	1219104	1201639	1235600	849987	842994	819117	4021479	4189552	4241715	884662	917273	943545	1719795	1739769	1728573	13-deoxyarmellide A [ C24 H32 O7, tgt=38.43, overall=38.43 ]	(415.20737, 33723.207)(416.21017, 3899.9263)(437.1891, 42302.188)(438.19193, 5696.123)
mycophenolate mofetil	773904	762852	798405	689000	681228	706047	468712	461535	452468	2331268	2412784	2378650	488888	514641	534200	971325	995645	985324	mycophenolate mofetil [ C23 H31 N O7, tgt=28.96, overall=28.96 ]	(415.2074, 42536.9)(416.2102, 5361.137)(438.19193, 5780.531)
&beta\-alanyl-L-lysyl-iN/i-&epsilon\-7-amino-4-methylcoumarin-3-acetate	124308	125229	129187	107196	104762	109620	1	1	1	392942	410499	400984	1	1	1	159382	161381	155300	&beta\-alanyl-L-lysyl-iN/i-&epsilon\-7-amino-4-methylcoumarin-3-acetate [ C22 H29 N3 O6, tgt=66.62, overall=66.62 ]	(415.2075, 45131.605)(416.21036, 5808.577)(437.1892, 55333.83)(438.19202, 7876.115)
17-O-deacetylvindoline	192817	195076	202114	1	1	1	1	1	1	147487	157363	160930	1	1	87080	1	1	1	17-O-deacetylvindoline [ C23 H31 N2 O5, tgt=16.71, overall=16.71 ]	(415.2186, 11019.9795)(421.25534, 268816.9)(423.20145, 4730.6245)
hemicholinium-3	204946	195302	207766	1	1	1	1	1	1	134382	150529	151224	1	1	1	1	1	1	hemicholinium-3 [ C24 H34 N2 O4, tgt=29.87, overall=29.87 ]	(415.2579, 2568.265)(401.25735, 17375.697)(402.25992, 822.47675)(437.23117, 6337.685)(424.23352, 272.505)
preandiloid A	204946	195302	207766	1	1	1	1	1	1	134382	150529	151224	1	1	1	1	1	1	preandiloid A [ C25 H34 O5, tgt=44.62, overall=44.62 ]	(415.2579, 2568.265)(401.25735, 17375.697)(402.25992, 822.47675)(437.23117, 6337.685)(424.23352, 272.505)
epoxyfarnesyl-5*7-dihydroxy-4*6-dimethylphthalide	204946	195302	207766	1	1	1	1	1	1	134382	150529	151224	1	1	1	1	1	1	epoxyfarnesyl-5*7-dihydroxy-4*6-dimethylphthalide [ C25 H34 O5, tgt=44.62, overall=44.62 ]	(415.2579, 2568.265)(401.25735, 17375.697)(402.25992, 822.47675)(437.23117, 6337.685)(424.23352, 272.505)
&gamma\-tocotrienol	4426849	4422434	4493941	1	1	1	1	1	1	1	1	1	1	1	1	1	1	1	&gamma\-tocotrienol [ C28 H42 O2, tgt= ]	(419.31168, 34488.457)(420.31473, 4807.08)
2*3-dimethyl-6-geranylgeranyl-1*4-benzoquinol	4426849	4422434	4493941	1	1	1	1	1	1	1	1	1	1	1	1	1	1	1	2*3-dimethyl-6-geranylgeranyl-1*4-benzoquinol [ C28 H42 O2, tgt= ]	(419.31168, 34488.457)(420.31473, 4807.08)
&beta\-tocotrienol	4426849	4422434	4493941	1	1	1	1	1	1	1	1	1	1	1	1	1	1	1	&beta\-tocotrienol [ C28 H42 O2, tgt= ]	(419.31168, 34488.457)(420.31473, 4807.08)
glycolithocholate	10062553	10038915	10198667	1	1	1	1	1	1	1	1	1	1	1	1	1	1	1	glycolithocholate [ C26 H42 N O4, tgt= ]	(419.31174, 34680.27)(420.31473, 4935.1235)(433.32748, 110474.35)(434.33032, 21547.354)(455.30923, 137451.77)(456.31213, 25597.617)(441.2935, 43195.3)(442.29642, 5752.97)
&beta\-citraurin	10062553	10038915	10198667	1	1	1	1	1	1	1	1	1	1	1	1	1	1	1	&beta\-citraurin [ C30 H40 O2, tgt= ]	(419.31174, 34680.27)(420.31473, 4935.1235)(441.2935, 43195.3)(442.29642, 5752.97)
4*4-dihydroxy-4*4'-diapolycopene	10062553	10038915	10198667	1	1	1	1	1	1	1	1	1	1	1	1	1	1	1	4*4-dihydroxy-4*4'-diapolycopene [ C30 H40 O2, tgt= ]	(419.31174, 34680.27)(420.31473, 4935.1235)(441.2935, 43195.3)(442.29642, 5752.97)
4*4'-diaponeurosporenoate	5731017	5398188	6166710	1	1	1	1	1	1	1	1	1	1	1	1	1	1	1	4*4'-diaponeurosporenoate [ C30 H39 O2, tgt=37.11, overall=37.11 ]	(419.31177, 38091.816)(441.29358, 46942.332)(442.2965, 6682.6133)
solasodine	7348573	7432466	7466351	1	1	1	1	1	1	1	1	1	1	1	1	1	1	1	solasodine [ C27 H43 N O2, tgt= ]	(419.31216, 212118.08)(420.3151, 43309.965)(421.3175, 2094.54)
tomatidine	1510577	1536809	1547815	1	1	1	1	1	1	1	1	1	1	1	1	1	1	1	tomatidine [ C27 H45 N O2, tgt= ]	(420.3151, 46676.625)(421.3175, 2279.1333)
notoamide T	463015	1	471982	1	133522	148663	1	110576	107216	1	1	1	185222	190278	1	84531	86069	1	notoamide T [ C26 H31 N3 O3, tgt=1.21, overall=1.21 ]	(420.50012, 4685.8545)(435.25604, 12108.865)(421.2551, 20729.307)(422.2572, 891.13)
notoamide E	463015	1	471982	1	133522	148663	1	110576	107216	1	1	1	185222	190278	1	84531	86069	1	notoamide E [ C26 H31 N3 O3, tgt=1.21, overall=1.21 ]	(420.50012, 4685.8545)(435.25604, 12108.865)(421.2551, 20729.307)(422.2572, 891.13)
paxilline	596992	589266	607870	191537	167247	183476	122654	134260	130072	437087	472950	469697	240682	240168	250630	95489	102282	93980	paxilline [ C27 H33 N O4, tgt=0.68, overall=0.68 ]	(421.2539, 9055.506)(421.25473, 7081.38)(446.2468, 14768.743)
paspalicine	251148	245668	87679	1	1	1	1	1	1	113507	1	166281	1	1	1	1	1	1	paspalicine [ C27 H31 N O3, tgt=12.96, overall=12.96 ]	(421.25403, 1220.0166)(402.22104, 21779.623)(421.25543, 275515.06)(422.2575, 19457.23)(404.22888, 25978.625)(423.20145, 6576.84)(426.20953, 7727.12)
iS/i-geranylgeranyl-L-cysteine	4329808	4308032	4322667	1539793	1526669	1548625	1556774	1581200	1570303	2968126	3188637	3122251	2231548	2275976	2317068	1150202	1170177	1161918	iS/i-geranylgeranyl-L-cysteine [ C23 H39 N O2 S, tgt=12.15, overall=12.15 ]	(421.2542, 1438.9773)(399.24255, 128536.36)(400.24475, 6879.356)
terpendole B	1736714	1734799	1711062	463918	418028	464471	381082	396037	389948	1115276	1185498	1158963	688682	711239	759858	295010	308152	297053	terpendole B [ C27 H35 N O3, tgt=47.34, overall=47.34 ]	(421.25452, 3395.037)(423.27036, 19042.955)(424.2721, 1122.1267)(446.2468, 11145.473)(448.25372, 1827.2361)(426.24185, 8978.858)
&beta\-10-hydroxy-12-demethyl-11*12-dehydropaspaline	1736714	1734799	1711062	463918	418028	464471	381082	396037	389948	1115276	1185498	1158963	688682	711239	759858	295010	308152	297053	&beta\-10-hydroxy-12-demethyl-11*12-dehydropaspaline [ C27 H35 N O3, tgt=47.34, overall=47.34 ]	(421.25452, 3395.037)(423.27036, 19042.955)(424.2721, 1122.1267)(446.2468, 11145.473)(448.25372, 1827.2361)(426.24185, 8978.858)
&alpha\-10-hydroxy-12-demethyl-11*12-dehydropaspaline	1736714	1734799	1711062	463918	418028	464471	381082	396037	389948	1115276	1185498	1158963	688682	711239	759858	295010	308152	297053	&alpha\-10-hydroxy-12-demethyl-11*12-dehydropaspaline [ C27 H35 N O3, tgt=47.34, overall=47.34 ]	(421.25452, 3395.037)(423.27036, 19042.955)(424.2721, 1122.1267)(446.2468, 11145.473)(448.25372, 1827.2361)(426.24185, 8978.858)
huvastatin acid	73636	1	87313	1	1	1	1	1	1	1	1	1	1	1	1	1	1	1	huvastatin acid [ C24 H37 O7, tgt= ]	(421.25464, 17360.51)(443.2685, 361985.8)(444.27063, 31513.45)(446.2469, 33863.805)
notoamide S	459158	453741	469173	154825	133056	147859	105238	109896	106568	331580	359974	355145	185395	189009	197577	84295	85870	83145	notoamide S [ C26 H33 N3 O3, tgt=40.90, overall=40.90 ]	(421.25488, 10264.226)(423.27084, 20573.295)(424.2726, 1851.3633)(435.25598, 14002.509)(446.2468, 14067.195)
lovastatin acid	6034424	678626	6030858	2261706	2199551	2255272	1898353	160507	175087	620103	651151	647453	326467	2996980	318778	112478	1543123	1501668	lovastatin acid [ C24 H37 O6, tgt=58.97, overall=58.97 ]	(421.25494, 71468.46)(422.25793, 8385.718)(423.2701, 18848.016)(424.2718, 1029.3301)(446.24637, 13959.044)(426.24133, 10969.559)
iN/i-acetyl-iS/i-geranylgeranyl-L-cysteine	343741	334754	342187	117518	109797	106571	105671	110423	105204	251542	265444	265726	133903	134585	144234	84428	85425	82625	iN/i-acetyl-iS/i-geranylgeranyl-L-cysteine [ C25 H40 N O3 S, tgt=8.18, overall=8.18 ]	(421.25504, 2979.8264)(437.27063, 953.50336)(423.2704, 15503.714)(457.26868, 13765.628)(443.26736, 30584.678)(444.2697, 806.47)
phytosphingosine 1-phosphate	869582	843033	863657	183801	177704	186205	292220	307654	300977	413259	447695	433297	406627	418781	435634	184283	196594	188795	phytosphingosine 1-phosphate [ C18 H39 N O6 P, tgt=46.34, overall=46.34 ]	(421.25534, 38116.41)(422.25754, 2180.63)(379.245, 13139.244)(403.78223, 3678.592)(404.22864, 2001.305)
norcholate	86165	84568	1	1	1	1	1	1	1	1	1	1	1	1	1	1	1	1	norcholate [ C23 H37 O5, tgt= ]	(421.2555, 221190.89)(399.2412, 2635.1948)(401.2576, 62929.55)(402.25977, 2491.305)
huvastatin lactone	5265844	5211502	5317926	2051547	2008235	2024294	1735011	1745994	1730471	3663117	3979958	3894680	2579388	2667207	2687695	1339885	1414550	1378475	huvastatin lactone [ C24 H36 O6, tgt=57.53, overall=57.53 ]	(421.25552, 151253.2)(422.25757, 9457.799)
15-oxo spinosyn macrolactone	5265844	5211502	5317926	2051547	2008235	2024294	1735011	1745994	1730471	3663117	3979958	3894680	2579388	2667207	2687695	1339885	1414550	1378475	15-oxo spinosyn macrolactone [ C24 H36 O6, tgt=57.53, overall=57.53 ]	(421.25552, 151253.2)(422.25757, 9457.799)
13-desoxypaxilline	5734740	5671560	5797759	2203747	2154412	2166766	1858394	1876052	1857022	4015347	4344220	4269375	2785311	2869271	2900202	1434253	1508604	1470460	13-desoxypaxilline [ C27 H33 N O3, tgt=52.15, overall=52.15 ]	(421.25552, 152236.88)(422.25757, 9519.546)(424.23392, 13054.164)
pre-alcaligin	1	1	88398	1	1	1	1	1	1	112834	1	1	1	1	1	1	1	1	pre-alcaligin [ C16 H30 N4 O9, tgt=37.83, overall=37.83 ]	(423.20145, 6602.285)(426.20953, 7637.33)
demethylarginomycin	1	1	555149	168462	1	1	1	1	1	1	1	1	1	1	1	1	1	1	demethylarginomycin [ C17 H27 N8 O5, tgt= ]	(423.2022, 3283.105)(426.21014, 4906.05)
blasticidin S	1	1	555149	168462	1	1	1	1	1	1	1	1	1	1	1	1	1	1	blasticidin S [ C17 H27 N8 O5, tgt= ]	(423.2022, 3283.105)(426.21014, 4906.05)
spinosyn macrolactone	849837	834114	846174	198800	181790	199449	213654	221710	214860	491673	534366	511581	361348	362345	383047	158635	158382	153612	spinosyn macrolactone [ C24 H38 O6, tgt=30.81, overall=30.81 ]	(423.27036, 24937.396)(424.2721, 1431.5468)(446.35834, 8744.949)(448.25375, 2753.5742)
simvastatin acid	459456	455140	467108	154825	133056	147859	105238	109896	106568	331187	359621	355884	184788	188740	198152	84295	85870	83145	simvastatin acid [ C25 H39 O6, tgt=21.36, overall=21.36 ]	(423.2704, 11432.553)(443.26834, 171211.58)(444.27054, 12875.541)
pravastatin acid	463772	472378	490615	1	1	1	1	1	1	1	1	386239	1	1	1	1	1	1	pravastatin acid [ C23 H35 O7, tgt=21.31, overall=21.31 ]	(424.23322, 540.0875)(426.242, 19431.508)(406.2432, 1368.145)(448.22232, 5683.745)
brassicicene E	573666	552246	577238	129607	130773	127457	118039	124576	122184	347939	363375	367539	205151	210771	219202	1	1	1	brassicicene E [ C23 H34 O7, tgt=34.30, overall=34.30 ]	(424.23383, 13361.344)(426.24066, 5559.88)(404.2292, 13507.057)(445.21445, 1720.4066)
andilesin D	135005	123483	128826	1	1	1	1	1	1	103521	95963	107721	1	1	1	1	1	1	andilesin D [ C25 H30 O6, tgt=47.13, overall=47.13 ]	(426.20938, 7871.4785)(415.2186, 11957.516)
ardeemin	135005	123483	128826	1	1	1	1	1	1	103521	95963	107721	1	1	1	1	1	1	ardeemin [ C26 H26 N4 O2, tgt=43.19, overall=43.19 ]	(426.20938, 7871.4785)(415.2186, 11957.516)
7-&alpha\*12-&alpha\-dihydroxy-3-oxochol-4-enoate	1	388239	394601	1	1	1	1	1	1	1	1	1	1	1	1	1	1	1	7-&alpha\*12-&alpha\-dihydroxy-3-oxochol-4-enoate [ C24 H35 O5, tgt= ]	(426.2424, 20315.11)(413.2426, 313.20502)
3 &beta\-hydroxy-7*12-diketocholanate	1	388239	394601	1	1	1	1	1	1	1	1	1	1	1	1	1	1	1	3 &beta\-hydroxy-7*12-diketocholanate [ C24H35O5, tgt= ]	(426.2424, 20315.11)(413.2426, 313.20502)
2-acyl-sn-glycero-3-phosphoethanolamine (n-C14:0)	282739	278282	292355	1	1	1	1	1	1	1	1	1	1	1	1	1	1	1	2-acyl-sn-glycero-3-phosphoethanolamine (n-C14:0) [ C19 H40 N O7 P, tgt= ]	(426.24692, 2176.0933)(428.2562, 289.83)(448.25513, 14567.669)(435.25537, 319.6)
1-myristoyl-isn/i-glycero-3-phosphoethanolamine	282739	278282	292355	1	1	1	1	1	1	1	1	1	1	1	1	1	1	1	1-myristoyl-isn/i-glycero-3-phosphoethanolamine [ C19 H40 N O7 P, tgt= ]	(426.24692, 2176.0933)(428.2562, 289.83)(448.25513, 14567.669)(435.25537, 319.6)
S-adenosyl-1*8-diamino-3-thiooctane	1	1	1	1	1	1	1	1	1	392942	410499	400984	1	1	1	1	1	1	S-adenosyl-1*8-diamino-3-thiooctane [ C18 H33 N7 O3 S, tgt=24.51, overall=24.51 ]	(432.233, 22416.484)(433.2358, 2504.8867)
notoamide D	1	1	1	1	1	1	1	1	1	437922	456512	444513	1	1	1	1	1	1	notoamide D [ C26 H31 N3 O4, tgt=14.22, overall=14.22 ]	(432.233, 23288.18)(433.2358, 2601.0735)
notoamide C	1	1	1	1	1	1	1	1	1	437922	456512	444513	1	1	1	1	1	1	notoamide C [ C26 H31 N3 O4, tgt=14.22, overall=14.22 ]	(432.233, 23288.18)(433.2358, 2601.0735)
1-(18-hydroxyoleoyl)-isn/i-glycrol 3-phosphate	1	1	1	1	1	1	1	1	1	437922	456512	444513	1	1	1	1	1	1	1-(18-hydroxyoleoyl)-isn/i-glycrol 3-phosphate [ C21 H39 O8 P, tgt=26.80, overall=26.80 ]	(432.233, 23288.18)(433.2358, 2601.0735)
bixin dimethyl ester	124308	125229	129187	107196	104762	109620	1	1	1	392942	410499	400984	1	1	1	159382	161381	155300	bixin dimethyl ester [ C26 H32 O4, tgt=20.11, overall=20.11 ]	(432.23337, 11699.067)(433.2358, 2504.8867)(415.2075, 54474.062)(416.21033, 7362.0737)
stephacidin A	1	1	1	1219104	1201639	1235600	849987	842994	819117	1	1	1	884662	917273	1	1719795	1739769	1728573	stephacidin A [ C26 H29 N3 O3, tgt=13.67, overall=13.67 ]	(432.23337, 6094.0254)(415.2075, 31610.967)(416.21036, 3485.7139)(437.18976, 38648.855)(438.1927, 4852.2197)
1-oleoyl-2-lyso-glycerone phosphate	1	1	1	1219104	1201639	1235600	1	1	1	1	1	1	1	1	1	1719795	1739769	1728573	1-oleoyl-2-lyso-glycerone phosphate [ C21 H37 O7 P, tgt=7.35, overall=7.35 ]	(432.2336, 7625.7617)(415.3749, 32002.22)(416.21075, 4527.458)
&alpha\-tocotrienol	1034996	1056322	1050293	1	1	1	1	1	1	1	1	1	1	1	1	1	1	1	&alpha\-tocotrienol [ C29 H44 O2, tgt= ]	(433.3269, 14292.73)(434.32983, 1601.1034)
(25iR/i)-3&alpha\*7&alpha\*12&alpha\-trihydroxy-5&beta\-cholestan-26-oate	8509591	8512637	8635597	1	1	1	1	1	1	1	1	1	1	1	1	1	1	1	(25iR/i)-3&alpha\*7&alpha\*12&alpha\-trihydroxy-5&beta\-cholestan-26-oate [ C27 H45 O5, tgt= ]	(433.32748, 108570.96)(434.33032, 21108.107)(455.30923, 135248.98)(456.31213, 25132.76)
furostanol-26-alcohol	10062553	10038915	10198667	1	1	1	1	1	1	1	1	1	1	1	1	1	1	1	furostanol-26-alcohol [ C27 H44 O4, tgt= ]	(433.32748, 110474.35)(434.33032, 21547.354)(455.30923, 137451.77)(456.31213, 25597.617)
2*22-dideoxyecdysone	10062553	10038915	10198667	1	1	1	1	1	1	1	1	1	1	1	1	1	1	1	2*22-dideoxyecdysone [ C27 H44 O4, tgt= ]	(433.32748, 110474.35)(434.33032, 21547.354)(455.30923, 137451.77)(456.31213, 25597.617)
calcitetrol	10062553	10038915	10198667	1	1	1	1	1	1	1	1	1	1	1	1	1	1	1	calcitetrol [ C27 H44 O4, tgt= ]	(433.32748, 110474.35)(434.33032, 21547.354)(455.30923, 137451.77)(456.31213, 25597.617)
(25iR/i)-3&alpha\*7&alpha\-dihydroxy-5-&beta\-cholestanate	5271808	5251377	5343221	1	1	1	1	1	1	1	1	1	1	1	1	1	1	1	(25iR/i)-3&alpha\*7&alpha\-dihydroxy-5-&beta\-cholestanate [ C27 H45 O4, tgt= ]	(433.32748, 114467.445)(434.33032, 22469.92)(456.31213, 26491.975)
4*4'-diaponeurosporen-1*1-diol	708003	697336	713791	1	1	1	1	1	1	1	1	1	1	1	1	1	1	1	4*4'-diaponeurosporen-1*1-diol [ C30 H42 O2, tgt= ]	(434.33032, 24676.617)(419.31168, 31707.068)(420.3147, 4160.6797)(441.29346, 39194.324)(442.2964, 4886.987)
1-oleoyl-isn/i-glycerol 3-phosphate	1	1	1	1	1	1	1	1	1	331187	359621	355884	1	1	1	1	1	1	1-oleoyl-isn/i-glycerol 3-phosphate [ C21 H39 O7 P, tgt=1.46, overall=1.46 ]	(435.25546, 22936.62)(421.25388, 10430.304)
1-icis/i-vaccenoyl-isn/i-glycerol-3-phosphate	459586	455019	465083	154264	132875	147859	105238	109896	106568	331187	359621	355884	184788	189068	198152	84295	85870	83145	1-icis/i-vaccenoyl-isn/i-glycerol-3-phosphate [ C21 H39 O7 P, tgt=1.46, overall=1.46 ]	(435.25598, 14613.047)(421.25455, 7823.0254)
terpendole G	343741	334754	342187	1	1	1	1	1	1	1	265444	1	1	1	1	1	1	1	terpendole G [ C28 H37 N O4, tgt=29.28, overall=29.28 ]	(435.75922, 720.97504)(437.2709, 1285.6699)(457.2679, 17614.12)
1*3*8-triBromo-6-methoxyoxanthrene	1056011	1035545	1057539	367007	351266	361597	240322	244337	240712	814408	861104	860642	431913	441252	453544	206659	210348	199342	1*3*8-triBromo-6-methoxyoxanthrene [ C13 H7 Br3 O3, tgt=35.28, overall=35.28 ]	(436.7696, 2349.5862)(478.77887, 570.72)(456.7673, 31049.0)(461.776, 17196.664)(465.78223, 77549.27)
ambiguine O	599162	605857	621795	552519	542547	553516	386123	379954	370415	1784514	1881315	1985484	403033	414469	425392	785266	785954	793094	ambiguine O [ C26 H29 Cl N2 O3, tgt=11.80, overall=11.80 ]	(437.1889, 44520.83)(438.1917, 6100.783)(437.1896, 37823.418)(438.19244, 4795.968)
ambiguine D	599162	605857	621795	552519	542547	553516	386123	379954	370415	1784514	1881315	1985484	403033	414469	425392	785266	785954	793094	ambiguine D [ C26 H29 Cl N2 O3, tgt=11.80, overall=11.80 ]	(437.1889, 44520.83)(438.1917, 6100.783)(437.1896, 37823.418)(438.19244, 4795.968)
armillarin	1223285	1224063	1259562	1111908	1096878	1125980	783120	774850	752038	3583556	3733040	3797201	806574	839742	861668	1560413	1578388	1573273	armillarin [ C24 H30 O6, tgt=38.43, overall=38.43 ]	(437.1891, 41876.426)(438.19193, 5638.7993)(415.20737, 33516.13)(416.21017, 3873.353)
iN/isup1/sup-citryl-iN/isup3/sup-dec-2-enoyl-iN/isup3/sup-hydroxy-1*3-diaminopropane	1223285	1224063	1259562	1111908	1096878	1125980	783120	774850	752038	3583556	3733040	3797201	806574	839742	861668	1560413	1578388	1573273	iN/isup1/sup-citryl-iN/isup3/sup-dec-2-enoyl-iN/isup3/sup-hydroxy-1*3-diaminopropane [ C19 H30 N2 O8, tgt=76.93, overall=76.93 ]	(437.1891, 41876.426)(438.19193, 5638.7993)(415.20737, 33516.13)(416.21017, 3873.353)
7-[(3S)-(3-amino-3-carboxypropyl)-4-methyl]wyosine	599162	605857	621795	552519	542547	553516	386123	379954	370415	1784514	1881315	1985484	403033	414469	425392	785266	785954	793094	7-[(3S)-(3-amino-3-carboxypropyl)-4-methyl]wyosine [ C18 H24 N6 O7, tgt=29.81, overall=29.81 ]	(437.1891, 42660.438)(438.19193, 5738.3345)
3'-iO/i-demethyl-staurosporine	599162	605857	621795	552519	542547	553516	386123	379954	370415	1784514	1881315	1985484	403033	414469	425392	785266	785954	793094	3'-iO/i-demethyl-staurosporine [ C27 H25 N4 O3, tgt=59.69, overall=59.69 ]	(437.1891, 42660.438)(438.19193, 5738.3345)
iN/isup1/sup-(3*4-dihydroxybenzoyl)-iN/isup8/sup-citryl-spermidine	599162	605857	621795	552519	542547	553516	386123	379954	370415	1784514	1881315	1985484	403033	414469	425392	785266	785954	793094	iN/isup1/sup-(3*4-dihydroxybenzoyl)-iN/isup8/sup-citryl-spermidine [ C20 H28 N3 O9, tgt=27.72, overall=27.72 ]	(437.1891, 42660.438)(438.19193, 5738.3345)
sucrose-2-(5-methyl)hexanoate	599162	605857	621795	552519	542547	553516	386123	379954	370415	1784514	1881315	1985484	403033	414469	425392	785266	785954	793094	sucrose-2-(5-methyl)hexanoate [ C19 H34 O12, tgt=31.67, overall=31.67 ]	(437.1891, 42660.438)(438.19193, 5738.3345)
1-C16:0-&alpha\*&omega\-dicarboxyl-2-lysophosphatidate	673204	679986	703154	618882	607774	622348	425659	413990	409106	2056936	2169964	2292457	448644	462435	475146	888101	886890	899928	1-C16:0-&alpha\*&omega\-dicarboxyl-2-lysophosphatidate [ C19 H34 O9 P, tgt=47.05, overall=47.05 ]	(437.1891, 43158.9)(438.19193, 5808.1543)
ambiguine F	673204	679986	703154	618882	607774	622348	425659	413990	409106	2056936	2169964	2292457	448644	462435	475146	888101	886890	899928	ambiguine F [ C26 H31 Cl N2 O3, tgt=29.62, overall=29.62 ]	(437.1891, 43158.9)(438.19193, 5808.1543)
ambiguine E	673204	679986	703154	618882	607774	622348	425659	413990	409106	2056936	2169964	2292457	448644	462435	475146	888101	886890	899928	ambiguine E [ C26 H29 Cl N2 O2, tgt=29.62, overall=29.62 ]	(437.1891, 43158.9)(438.19193, 5808.1543)
isn/i-2-C16:0-DCA-LPA	673204	679986	703154	618882	607774	622348	425659	413990	409106	2056936	2169964	2292457	448644	462435	475146	888101	886890	899928	isn/i-2-C16:0-DCA-LPA [ C19 H34 O9 P, tgt=47.05, overall=47.05 ]	(437.1891, 43158.9)(438.19193, 5808.1543)
arginomycin	138161	130185	138785	1	1	1	1	1	1	105593	113276	114867	1	1	1	1	1	1	arginomycin [ C18 H29 N8 O5, tgt=40.14, overall=40.14 ]	(437.23117, 8200.189)(424.23352, 363.34)(445.21402, 3653.8135)
fusaridione A	773904	461159	798405	1	681228	706047	1	461535	452468	1	1	1	488888	514641	1	971325	995645	1	fusaridione A [ C27 H31 N O4, tgt=15.88, overall=15.88 ]	(437.2313, 7132.13)(415.20837, 29490.193)(416.2103, 3651.4238)(438.192, 3868.623)
paspalinine	1	461159	1	1	1	1	1	1	1	1	1	1	1	1	1	1	1	1	paspalinine [ C27 H31 N O4, tgt=23.74, overall=23.74 ]	(437.2313, 7132.13)(415.2178, 286.76)
4*4'-diapolycopen-4-al-4'-oate	907341	897580	924952	196379	193853	192664	183035	172264	1	608981	626140	629279	334034	350869	369149	1	1491522	1452218	4*4'-diapolycopen-4-al-4'-oate [ C30 H35 O3, tgt=28.94, overall=28.94 ]	(443.2671, 17074.305)(444.27115, 4911.645)(426.9133, 2557.82)(445.95078, 9083.741)(446.2843, 616.36)(468.2595, 11601.229)(470.2664, 2082.4927)
iN/isup1/sup*iN/isup8/sup-bis(coumaroyl)-spermidine	5566067	5488750	5601632	2153114	2103653	2127837	1818256	1830897	1814415	3886859	4217107	4129360	2714176	2808000	2839959	1404140	1478285	1443167	iN/isup1/sup*iN/isup8/sup-bis(coumaroyl)-spermidine [ C25 H32 N3 O4, tgt=0.59, overall=0.59 ]	(443.2672, 1924.1367)(424.23392, 13201.108)
&alpha\-paxitriol	5204078	5147422	5246126	2048373	2000470	2019638	1730651	1739568	1724992	3653952	3949095	3874550	2568819	2655562	2678605	1337422	1409179	1376055	&alpha\-paxitriol [ C27 H35 N O4, tgt=52.15, overall=52.15 ]	(443.2672, 2170.3179)(444.271, 291.93)(421.25552, 152436.81)(422.25757, 9538.499)
&beta\-paxitriol	5204078	5147422	5246126	2048373	2000470	2019638	1730651	1739568	1724992	3653952	3949095	3874550	2568819	2655562	2678605	1337422	1409179	1376055	&beta\-paxitriol [ C27 H35 N O4, tgt=52.15, overall=52.15 ]	(443.2672, 2170.3179)(444.271, 291.93)(421.25552, 152436.81)(422.25757, 9538.499)
terpendole E	5050941	5035166	5100149	2113753	2033248	2060369	1553122	1566938	1558474	3766876	4128843	4021941	2454153	2502957	2507904	1279299	1332946	1303586	terpendole E [ C28 H39 N O3, tgt=15.51, overall=15.51 ]	(443.26834, 149658.98)(444.27054, 11010.14)
14*15-epoxyemindole-SB	1	1	1	1	1	1	1	1	1	390856	423192	1	1	1	1	1	1	1	14*15-epoxyemindole-SB [ C28 H39 N O2, tgt=14.14, overall=14.14 ]	(445.28253, 26749.725)(446.2845, 518.845)
paspaline	1	1	1	1	1	1	1	1	1	390856	423192	1	1	1	1	1	1	1	paspaline [ C28 H39 N O2, tgt=14.14, overall=14.14 ]	(445.28253, 26749.725)(446.2845, 518.845)
3-dehydroecdysone	411326	405041	1057685	106612	298613	105610	83561	237091	229024	270941	759489	744569	427316	169257	454724	187594	195988	187464	3-dehydroecdysone [ C27 H42 O6, tgt=59.08, overall=59.08 ]	(445.28287, 9469.79)(446.28473, 896.375)(487.29388, 56457.125)(488.2961, 4747.9355)
sch210971	524326	527561	540256	1	1	1	1	1	1	372318	395027	401986	187375	187048	189762	1	1	1	sch210971 [ C25 H33 N O6, tgt=37.33, overall=37.33 ]	(446.24655, 16768.072)(467.2272, 532.36664)(470.23526, 1396.5133)(448.22223, 3691.308)
sch210972	524326	527561	540256	1	1	1	1	1	1	372318	395027	401986	187375	187048	189762	1	1	1	sch210972 [ C25 H33 N O6, tgt=37.33, overall=37.33 ]	(446.24655, 16768.072)(467.2272, 532.36664)(470.23526, 1396.5133)(448.22223, 3691.308)
3-[(2R)-3*5-dioxo-4-[(2E.4S*6S*8E*10E*12E)-4*6*12-trimethyltetradeca-2*8*10*12-tetraenoyl]pyrrolidin-2-yl]-2-hydroxy-2-methylpropanoate	850392	1	1	1	1	1	1	1	1	648946	1	1	1	1	1	1	1	1	3-[(2R)-3*5-dioxo-4-[(2E.4S*6S*8E*10E*12E)-4*6*12-trimethyltetradeca-2*8*10*12-tetraenoyl]pyrrolidin-2-yl]-2-hydroxy-2-methylpropanoate [ C25 H34 N O6, tgt=49.14, overall=49.14 ]	(446.24655, 19857.59)(448.25244, 339.015)
3-(iO/i-geranylgeranyl)-isn/i-glycerol 1-phosphate	1	1	1	1	1	1	1	1	1	1	1	1	1	1	1	1	1338883	1	3-(iO/i-geranylgeranyl)-isn/i-glycerol 1-phosphate [ C23 H39 O6 P, tgt=43.35, overall=43.35 ]	(446.2477, 5228.45)(426.2422, 3761.06)(444.2713, 4878.04)
3*7*12-trihydroxycoprostanate	2625152	2661864	2676716	242817	1	1	1	1	1	1	1	1	1	1	1	1	1	1	3*7*12-trihydroxycoprostanate [ C28 H47 O5, tgt= ]	(447.3427, 22690.717)(448.34567, 4132.603)(469.32452, 43839.656)(470.32748, 9199.65)
7-oxateasterone	3029508	3069871	3081269	242817	1	1	1	1	1	1	1	1	1	1	1	1	1	1	7-oxateasterone [ C28 H48 O5, tgt= ]	(447.3427, 23650.738)(448.34567, 4325.77)(469.32452, 45401.562)(470.32748, 9631.334)
7-oxatyphasterol	3029508	3069871	3081269	242817	1	1	1	1	1	1	1	1	1	1	1	1	1	1	7-oxatyphasterol [ C28 H48 O5, tgt= ]	(447.3427, 23650.738)(448.34567, 4325.77)(469.32452, 45401.562)(470.32748, 9631.334)
3-dehydroteasterone	3029508	3069871	3081269	242817	1	1	1	1	1	1	1	1	1	1	1	1	1	1	3-dehydroteasterone [ C28 H46 O4, tgt= ]	(447.3427, 23650.738)(448.34567, 4325.77)(469.32452, 45401.562)(470.32748, 9631.334)
castasterone	3029508	3069871	3081269	242817	1	1	1	1	1	1	1	1	1	1	1	1	1	1	castasterone [ C28 H48 O5, tgt= ]	(447.3427, 23650.738)(448.34567, 4325.77)(469.32452, 45401.562)(470.32748, 9631.334)
sphingosylphosphorylcholine	1314336	1339134	1327843	1	1	1	1	1	1	1	1	1	1	1	1	1	1	1	sphingosylphosphorylcholine [ C23 H50 N2 O5 P, tgt= ]	(447.34274, 33681.3)(448.34567, 4708.92)(470.32748, 10485.023)
melleolide C	106816	105424	1	1	1	1	1	1	1	86396	83911	87561	1	1	1	1	1	1	melleolide C [ C24 H32 O8, tgt=1.59, overall=1.59 ]	(448.22202, 6523.57)(437.23105, 8359.449)
armellide A	106816	105424	1	1	1	1	1	1	1	86396	83911	87561	1	1	1	1	1	1	armellide A [ C24 H32 O8, tgt=1.59, overall=1.59 ]	(448.22202, 6523.57)(437.23105, 8359.449)
iS/i-decylglutathione	1	1	1	1	1	1	1	1	1	271360	283350	286358	109080	1	1	1	1	1	iS/i-decylglutathione [ C20 H36 N3 O6 S, tgt=0.57, overall=0.57 ]	(448.25412, 10712.084)(470.23453, 3234.4675)
olivoretin C	1	1	1327843	1	1	1	1	1	1	1	1	1	1	1	1	1	1	1	olivoretin C [ C29 H43 N3 O2, tgt= ]	(448.3453, 4638.46)(470.3272, 10136.83)
olivoretin E	1	1	1327843	1	1	1	1	1	1	1	1	1	1	1	1	1	1	1	olivoretin E [ C29 H43 N3 O2, tgt= ]	(448.3453, 4638.46)(470.3272, 10136.83)
olivoretin B	1	1	1327843	1	1	1	1	1	1	1	1	1	1	1	1	1	1	1	olivoretin B [ C29 H43 N3 O2, tgt= ]	(448.3453, 4638.46)(470.3272, 10136.83)
olivoretin A	1	1	1327843	1	1	1	1	1	1	1	1	1	1	1	1	1	1	1	olivoretin A [ C29 H43 N3 O2, tgt= ]	(448.3453, 4638.46)(470.3272, 10136.83)
iO/i-oleoyl-L-carnitine	125015	125194	127003	1	1	1	1	1	1	1	1	1	1	1	1	1	1	1	iO/i-oleoyl-L-carnitine [ C25 H47 N O4, tgt= ]	(448.34567, 6525.1665)(433.32678, 11472.351)(434.32968, 660.8233)
5-&beta\-scymnol	1	1	1	1	1	1	287945	276096	271743	1	1	1	1	1	1	1	1	1	5-&beta\-scymnol [ C27 H48 O6, tgt= ]	(452.33237, 10049.851)(496.35852, 42850.383)(497.36136, 7092.947)
teleocidin B-4	1615664	1	1609251	1374351	1340138	1359704	3814228	3812787	3786377	1	1	1	1	1	1	1	1497282	1480315	teleocidin B-4 [ C28 H41 N3 O2, tgt= ]	(452.33246, 3159.816)(457.28827, 48413.73)(458.29123, 6272.033)
teleocidin B-3	1615664	1	1609251	1374351	1340138	1359704	3814228	3812787	3786377	1	1	1	1	1	1	1	1497282	1480315	teleocidin B-3 [ C28 H41 N3 O2, tgt= ]	(452.33246, 3159.816)(457.28827, 48413.73)(458.29123, 6272.033)
teleocidin B-2	1615664	1	1609251	1374351	1340138	1359704	3814228	3812787	3786377	1	1	1	1	1	1	1	1497282	1480315	teleocidin B-2 [ C28 H41 N3 O2, tgt= ]	(452.33246, 3159.816)(457.28827, 48413.73)(458.29123, 6272.033)
teleocidin B-1	1615664	1	1609251	1374351	1340138	1359704	3814228	3812787	3786377	1	1	1	1	1	1	1	1497282	1480315	teleocidin B-1 [ C28 H41 N3 O2, tgt= ]	(452.33246, 3159.816)(457.28827, 48413.73)(458.29123, 6272.033)
1-palmitoyl-isn/i-glycero-3-phosphoethanolamine	105785	102623	106266	1	1	1	141772	145585	138237	122122	141192	134120	127521	125526	135600	160667	167341	175060	1-palmitoyl-isn/i-glycero-3-phosphoethanolamine [ C21 H44 N O7 P, tgt=47.54, overall=47.54 ]	(454.27817, 7804.538)(454.2795, 9706.97)(463.27798, 2065.2974)
2-acyl-sn-glycero-3-phosphoethanolamine (n-C16:0)	105785	102623	106266	1	1	1	141772	145585	138237	122122	141192	134120	127521	125526	135600	160667	167341	175060	2-acyl-sn-glycero-3-phosphoethanolamine (n-C16:0) [ C21 H44 N O7 P, tgt=47.54, overall=47.54 ]	(454.27817, 7804.538)(454.2795, 9706.97)(463.27798, 2065.2974)
7'-O-demethylcephaeline	105846	102245	105605	1	1	1	140430	144369	137030	121621	140114	132972	126289	125066	135879	160065	166629	174569	7'-O-demethylcephaeline [ C27 H38 N2 O4, tgt=22.16, overall=22.16 ]	(454.2783, 7612.907)(463.27805, 2491.2202)
terpendole F	1	1	1	1	1	1	141772	145585	138237	122122	141192	134120	127521	125526	135600	160667	167341	175060	terpendole F [ C28 H39 N O4, tgt=23.69, overall=23.69 ]	(454.2783, 8361.149)(463.27792, 2240.24)
neomethymycin	279340	282812	277550	1	1	1	81411	95714	1	1	1	1	1	1	104805	1	157524	155607	neomethymycin [ C25 H44 N O7, tgt=23.57, overall=23.57 ]	(455.3088, 25177.805)(456.31174, 2812.7434)(493.29736, 4008.77)(478.28802, 3491.502)
lyngbyatoxin C	4790745	4787538	4855446	1	1	1	1	1	1	1	1	1	1	1	1	1	1	1	lyngbyatoxin C [ C27H39N3O3, tgt= ]	(455.30923, 129706.805)(456.31213, 23930.0)(441.2935, 45022.51)
terfenadine	4790745	4787538	4855446	1	1	1	1	1	1	1	1	1	1	1	1	1	94815	91820	terfenadine [ C32 H41 N O2, tgt=12.23, overall=12.23 ]	(455.30923, 129706.805)(456.31213, 23930.0)(498.3058, 88144.53)(499.30762, 4909.09)(478.28864, 4771.255)
10-deoxymethymycin	5635703	5616481	5704726	1	1	1	1	1	1	1	1	1	1	1	1	1	1	1	10-deoxymethymycin [ C25 H44 N O6, tgt= ]	(455.30923, 131740.33)(456.31213, 24393.564)
terpendole I	1	1	1	1	1	1	1	1	1	1	1	1	1	1	1	1	1	175060	terpendole I [ C27 H35 N O5, tgt=30.93, overall=30.93 ]	(456.2648, 4292.9)(441.2547, 283.01)
spongiadioxin C	1175249	1162454	1182495	393119	370479	386985	263475	262607	259273	883556	932968	931593	485321	502573	517318	212286	226418	204865	spongiadioxin C [ C12 H5 Br3 O3, tgt=46.05, overall=46.05 ]	(456.7673, 27714.201)(461.776, 15835.076)(465.78223, 68945.055)(466.78384, 1925.1884)(423.77155, 4707.354)(436.76965, 2926.9893)(445.7845, 880.03)(443.7689, 2611.8184)(445.74472, 1920.7773)
1*6*8-triBromooxanthrene-2*3-diol	1208936	1208656	1192729	404629	377342	387516	261564	262130	257251	901738	924973	922139	488554	509773	532069	211978	228503	204009	1*6*8-triBromooxanthrene-2*3-diol [ C12 H5 Br3 O4, tgt=46.41, overall=46.41 ]	(456.7673, 28432.688)(457.76938, 2110.5344)(436.76965, 3009.6702)(443.8808, 2060.7083)(445.78436, 4231.808)(466.86795, 26890.53)(467.75848, 61198.96)
1*7*9-triBromooxanthrene-2*3-diol	1208936	1208656	1192729	404629	377342	387516	261564	262130	257251	901738	924973	922139	488554	509773	532069	211978	228503	204009	1*7*9-triBromooxanthrene-2*3-diol [ C12 H5 Br3 O4, tgt=46.41, overall=46.41 ]	(456.7673, 28432.688)(457.76938, 2110.5344)(436.76965, 3009.6702)(443.8808, 2060.7083)(445.78436, 4231.808)(466.86795, 26890.53)(467.75848, 61198.96)
5-&alpha\-cholan-3-&alpha\*7 &alpha\*12-&alpha\-triol 24-sulfate	335231	323679	343316	115153	108793	1	1	1	1	248785	267930	268321	133330	133502	140963	1	1	1	5-&alpha\-cholan-3-&alpha\*7 &alpha\*12-&alpha\-triol 24-sulfate [ C24 H41 O7 S, tgt=6.98, overall=6.98 ]	(457.26865, 14420.707)(459.24405, 2808.381)
sisomicin	1529777	1522574	1529566	1325156	1299656	1323103	3526283	3536692	3514634	668423	712501	681743	920828	965936	1008336	1391038	1403415	1394823	sisomicin [ C19 H42 N5 O7, tgt=61.62, overall=61.62 ]	(457.28793, 37273.703)(458.2909, 4904.3203)
4'-hydroxy-4*4'-diapolycopen-4-al	346848	340959	339466	277582	268035	272647	712423	708439	697868	1	1	1	179045	197911	210347	270715	281192	268586	4'-hydroxy-4*4'-diapolycopen-4-al [ C30 H38 O2, tgt=58.46, overall=58.46 ]	(457.28815, 48270.773)(458.29105, 7191.675)
4*4'-diapolycopene-4-oate	346848	340959	339466	277582	268035	272647	712423	708439	697868	1	1	1	179045	197911	210347	270715	281192	268586	4*4'-diapolycopene-4-oate [ C30 H37 O2, tgt=37.12, overall=37.12 ]	(457.28815, 48270.773)(458.29105, 7191.675)
5-Bromo-3-(3*5-diBromo-2-hydroxyphenoxy)benzene-1*2-diol	747416	751297	780681	245958	227892	244611	156290	144993	150472	601273	631456	630095	320036	306248	321366	126486	222323	125668	5-Bromo-3-(3*5-diBromo-2-hydroxyphenoxy)benzene-1*2-diol [ C12 H7 Br3 O4, tgt=46.63, overall=46.63 ]	(458.78195, 2652.921)(436.76965, 2353.046)(445.7843, 3235.3674)(478.77994, 20114.756)(484.96713, 21441.621)(487.79495, 72956.18)(459.94843, 1679.9033)(468.77527, 4033.9863)
5-Bromo-3-(2*4-diBromo-6-hydroxyphenoxy)benzene-1*2-diol	747416	751297	780681	245958	227892	244611	156290	144993	150472	601273	631456	630095	320036	306248	321366	126486	222323	125668	5-Bromo-3-(2*4-diBromo-6-hydroxyphenoxy)benzene-1*2-diol [ C12 H7 Br3 O4, tgt=46.63, overall=46.63 ]	(458.78195, 2652.921)(436.76965, 2353.046)(445.7843, 3235.3674)(478.77994, 20114.756)(484.96713, 21441.621)(487.79495, 72956.18)(459.94843, 1679.9033)(468.77527, 4033.9863)
3-Bromo-5-(3*5-diBromo-2-hydroxyphenoxy)benzene-1*2-diol	747416	751297	780681	245958	227892	244611	156290	144993	150472	601273	631456	630095	320036	306248	321366	126486	222323	125668	3-Bromo-5-(3*5-diBromo-2-hydroxyphenoxy)benzene-1*2-diol [ C12 H7 Br3 O4, tgt=46.63, overall=46.63 ]	(458.78195, 2652.921)(436.76965, 2353.046)(445.7843, 3235.3674)(478.77994, 20114.756)(484.96713, 21441.621)(487.79495, 72956.18)(459.94843, 1679.9033)(468.77527, 4033.9863)
3-Bromo-5-(2*4-diBromo-6-hydroxyphenoxy)benzene-1*2-diol	747416	751297	780681	245958	227892	244611	156290	144993	150472	601273	631456	630095	320036	306248	321366	126486	222323	125668	3-Bromo-5-(2*4-diBromo-6-hydroxyphenoxy)benzene-1*2-diol [ C12 H7 Br3 O4, tgt=46.63, overall=46.63 ]	(458.78195, 2652.921)(436.76965, 2353.046)(445.7843, 3235.3674)(478.77994, 20114.756)(484.96713, 21441.621)(487.79495, 72956.18)(459.94843, 1679.9033)(468.77527, 4033.9863)
2-fluoro-dCTP	1	1	1	1	1	1	111834	115155	106863	109334	112394	105801	101419	107231	111191	126218	127721	126078	2-fluoro-dCTP [ C9 H11 F N3 O13 P3, tgt=36.08, overall=36.08 ]	(464.92914, 1000.26)(483.96365, 34296.746)(468.95383, 14760.222)(486.93896, 7657.586)
19-iO/i-&beta\-glucopyranosyl-steviol	1	1	1	1	1	1	101172	109495	96338	1	103738	101375	102808	98631	106070	121873	132547	126565	19-iO/i-&beta\-glucopyranosyl-steviol [ C26 H40 O8, tgt= ]	(465.2642, 320.1)(484.29745, 3624.4414)(485.28046, 10797.324)(463.27795, 6694.2847)(487.26642, 796.6464)
steviolmonoside	1	1	1	1	1	1	101172	109495	96338	1	103738	101375	102808	98631	106070	121873	132547	126565	steviolmonoside [ C26 H40 O8, tgt= ]	(465.2642, 320.1)(484.29745, 3624.4414)(485.28046, 10797.324)(463.27795, 6694.2847)(487.26642, 796.6464)
diazepinomicin	1	1	1	1	1	1	1	1	1	1	374135	370912	184768	1	1	1	1	1	diazepinomicin [ C28 H34 N2 O4, tgt=8.83, overall=8.83 ]	(465.27914, 1775.0533)(446.2462, 20084.562)
10-deacetyltaxuyunnanin C	416308	407170	425276	146423	136843	142166	89977	88710	88169	374548	347766	340788	164605	159021	167507	122321	175072	126571	10-deacetyltaxuyunnanin C [ C26 H38 O7, tgt=24.13, overall=24.13 ]	(465.2794, 117211.12)(466.28305, 11314.692)(448.07156, 7071.78)(464.78058, 165288.78)(466.28348, 19538.717)(448.25473, 11445.119)(487.26636, 838.135)(469.2386, 3057.7834)
1-myristoyl-isn/i-glycero-3-phosphocholine	710801	681684	704226	1	1	1	1	132187	1	1	126759	125321	1	1	1	153543	178696	178742	1-myristoyl-isn/i-glycero-3-phosphocholine [ C22 H46 N O7 P, tgt=30.36, overall=30.36 ]	(467.2959, 17979.322)(468.29794, 322.22)(493.29672, 491.13168)(472.2693, 7564.053)
menaquinone-i4/i	411864	399515	415161	1	1	1	1	1	1	1	1	1	1	1	1	1	1	1	menaquinone-i4/i [ C31 H40 O2, tgt= ]	(467.2959, 24769.412)(468.29794, 443.95667)
glycocholate	3831211	3726957	3766501	1707705	1640580	1590370	1049069	1019292	1017856	3033566	3200454	3188990	1783396	1820940	1843125	881740	970949	913276	glycocholate [ C26 H42 N O6, tgt=43.69, overall=43.69 ]	(467.29602, 7540.1724)(468.2983, 620.77)(446.2849, 1014.304)(487.29395, 106313.48)(488.29605, 9048.393)
dATP	1	1	1	1	1	1	1	1	1	112115	132623	122826	1	1	1	1	155377	1	dATP [ C10 H12 N5 O12 P3, tgt=15.83, overall=15.83 ]	(468.9528, 838.2866)(513.47595, 25111.29)(513.9812, 1443.89)(514.96454, 10200.224)(492.96268, 11058.857)(495.95172, 1287.7124)
3'-deoxyadenosine 5'-triphosphate	1	1	1	1	1	1	1	1	1	112115	132623	122826	1	1	1	1	155377	1	3'-deoxyadenosine 5'-triphosphate [ C10 H12 N5 O12 P3, tgt=15.83, overall=15.83 ]	(468.9528, 838.2866)(513.47595, 25111.29)(513.9812, 1443.89)(514.96454, 10200.224)(492.96268, 11058.857)(495.95172, 1287.7124)
dUTP	1	1	1	1	1	1	248070	260786	247760	248471	265118	246491	205234	242417	238369	286252	1	292669	dUTP [ C9 H11 N2 O14 P3, tgt=13.38, overall=13.38 ]	(468.95374, 13374.488)(486.94443, 6893.463)(470.93915, 5606.508)
taurolithocholate	217327	204960	226517	159669	1	156248	323191	340098	320003	300580	333617	319367	303415	301359	327265	358111	1	387683	taurolithocholate [ C26 H44 N O5 S, tgt=45.00, overall=45.00 ]	(469.28757, 5448.277)(484.2975, 7728.483)(469.28815, 5501.677)(509.2888, 210.82)(487.28024, 4831.266)
ebastine	200612	190719	190543	166240	160639	158880	256770	269182	255588	230059	259865	253434	240054	242588	257996	289668	305259	305883	ebastine [ C32 H39 N O2, tgt=36.19, overall=36.19 ]	(469.2882, 12775.465)(498.30365, 397.46777)(478.2878, 2757.6155)
(1S)-1*23*25-trihydroxy-24-oxocalciol	200597	190707	190810	166240	160639	158819	256387	269778	255483	230077	1	1	240545	243053	257647	289474	305064	306344	(1S)-1*23*25-trihydroxy-24-oxocalciol [ C27 H42 O5, tgt=15.59, overall=15.59 ]	(469.2883, 12799.975)(454.2785, 3841.4875)
3-dehydro-2-deoxyecdysone	200597	190707	190810	166240	160639	158819	256387	269778	255483	230077	1	1	240545	243053	257647	289474	305064	306344	3-dehydro-2-deoxyecdysone [ C27 H42 O5, tgt=15.59, overall=15.59 ]	(469.2883, 12799.975)(454.2785, 3841.4875)
cephaeline	1994512	2013549	190810	166240	160639	158819	256387	269778	255483	230077	1	1	240545	243053	257647	289474	305064	306344	cephaeline [ C28 H40 N2 O4, tgt=15.48, overall=15.48 ]	(469.28833, 13053.42)(455.30902, 27050.926)(456.31195, 3278.53)(478.288, 2693.2712)
3-oxoglycyrrhetinate	1715172	1730736	1753426	1	1	1	1	1	1	1	1	1	1	1	1	1	1	1	3-oxoglycyrrhetinate [ C30 H43 O4, tgt= ]	(469.32455, 51847.652)(470.32748, 8624.673)
blastmycetin D	1994512	2013549	2030976	1	1	1	1	1	1	1	1	1	1	1	1	1	1	1	blastmycetin D [ C28 H43 N3 O3, tgt= ]	(469.32455, 53184.094)(470.32748, 8902.887)
glycyrrhetinate	1994512	2013549	2030976	1	1	1	1	1	1	1	1	1	1	1	1	1	1	1	glycyrrhetinate [ C30 H45 O4, tgt= ]	(469.32455, 53184.094)(470.32748, 8902.887)
gypsogenin	1994512	2013549	2030976	1	1	1	1	1	1	1	1	1	1	1	1	1	1	1	gypsogenin [ C30 H45 O4, tgt= ]	(469.32455, 53184.094)(470.32748, 8902.887)
3-&alpha\-hydroxyglycyrrhetinate	1994512	2013549	2030976	1	1	1	1	1	1	1	1	1	1	1	1	1	1	1	3-&alpha\-hydroxyglycyrrhetinate [ C30 H45 O4, tgt= ]	(469.32455, 53184.094)(470.32748, 8902.887)
adenosine 5'-phosphoSeleNate	118092	109694	112383	1	1	1	177932	181033	169905	151329	181249	194749	166995	164830	177622	194225	205620	200770	adenosine 5'-phosphoSeleNate [ C10 H13 N5 O10 P Se, tgt=32.38, overall=32.38 ]	(469.85345, 1109.01)(477.95367, 6627.1953)(493.3614, 8240.308)(496.486, 6660.154)(500.08926, 31489.217)(501.28812, 1911.9513)(501.95013, 5418.424)(479.67755, 2726.2773)(484.41245, 2941.8777)(486.66226, 7925.4204)(486.94653, 9824.881)
acetyl-andilesin A	78957	1	84305	1	1	1	1	1	1	1	1	1	1	1	1	1	1	1	acetyl-andilesin A [ C27 H34 O7, tgt= ]	(470.23544, 5963.7197)(459.24426, 5384.385)
16-feruloyloxypalmitate	217106	217030	249791	1	1	1	1	1	1	162968	169255	172841	1	1	1	1	1	1	16-feruloyloxypalmitate [ C26 H39 O6, tgt=47.50, overall=47.50 ]	(470.26724, 6038.973)(457.2684, 6463.1133)
4'*4'-dihydroxy-4*4'-diapolycopen-4-al	200597	190707	190810	166240	160639	158819	256387	269778	255483	230077	260314	253871	240545	243053	257647	289474	305064	306344	4'*4'-dihydroxy-4*4'-diapolycopen-4-al [ C30 H38 O3, tgt=45.05, overall=45.05 ]	(471.2731, 2224.4277)(472.26727, 6846.625)(454.27838, 3899.5095)(456.2641, 1489.0073)
gentamicin A	1	1	1	1	1	1	1	97248	1	1	108954	107835	1	1	1	118260	121053	119279	gentamicin A [ C18 H40 N4 O10, tgt=45.14, overall=45.14 ]	(472.27405, 8084.5684)(478.28775, 9071.345)(500.28952, 8706.654)(481.27588, 1110.965)
dTTP	144903	138532	145981	116549	107840	114818	214271	217393	211388	186476	209898	200269	199076	209657	224027	247225	262954	269015	dTTP [ C10 H13 N2 O14 P3, tgt=39.36, overall=39.36 ]	(477.95346, 9698.055)(483.96375, 27977.223)(501.26483, 636.9743)(501.94302, 2128.018)(485.83508, 4749.72)(486.83072, 6994.182)(486.9448, 9756.25)
20*26-dihydroxyecdysone	1088256	1078586	1089837	908790	888722	901026	1527920	1558011	1504673	1276932	1421870	1378096	1413893	1453639	1453897	1644582	1712492	1702395	20*26-dihydroxyecdysone [ C27 H44 O8, tgt=23.03, overall=23.03 ]	(478.2878, 4255.3765)(522.3127, 236.505)(498.30478, 47352.34)(499.30667, 2012.8129)(506.4693, 6098.688)(507.30447, 10294.66)
1-(linoleoyl)-isn/i-glycero-3-phosphoethanolamine	418595	410247	415388	344730	338709	347447	577811	590653	575949	525929	559745	545393	536759	541595	570842	628732	643869	651268	1-(linoleoyl)-isn/i-glycero-3-phosphoethanolamine [ C23 H44 N O7 P, tgt=44.39, overall=44.39 ]	(478.2878, 4518.4966)(463.27798, 742.175)(500.28934, 17235.656)(485.2806, 19353.92)(487.28064, 4413.6333)
16-sinapoyloxypalmitate	418595	410247	1	344730	338709	347447	577811	590653	575949	525929	1	545393	536759	541595	570842	628732	643869	651268	16-sinapoyloxypalmitate [ C27 H41 O7, tgt=45.47, overall=45.47 ]	(478.28787, 4550.6616)(463.27798, 763.13684)(500.2893, 17370.42)(485.28064, 19411.918)(487.28088, 4395.059)
sordarin	88495	90746	99949	1	1	1	1	1	1	83865	77626	92819	1	1	1	1	1	1	sordarin [ C27 H39 O8, tgt=8.52, overall=8.52 ]	(479.2806, 525.092)(492.27902, 4385.6733)(514.2604, 1670.9501)
C29 H37 N O5	263436	248691	261144	1	1	1	101172	109495	96338	210326	103738	101375	102808	98631	106070	121873	132547	126565	[ C29 H37 N O5, tgt=1.70, overall=1.70 ]	(479.2809, 12407.45)(465.2797, 12576.93)(484.29745, 3624.4414)(485.28046, 10797.324)(463.70703, 10849.815)(465.77344, 650.5916)(488.06796, 5600.7573)
dibekacin	1	1	1	1	1	1	1	1	1	176149	184655	186655	87925	90190	93549	1	1	1	dibekacin [ C18 H42 N5 O8, tgt=0.09, overall=0.09 ]	(479.281, 9615.981)(465.27966, 11600.77)
2'-amino-2'-deoxyATP	1	1	1	1	1	1	93318	95235	95207	1	1	1	1	1	1	100316	1	1	2'-amino-2'-deoxyATP [ C10 H13 N6 O12 P3, tgt=48.72, overall=48.72 ]	(483.96237, 409.44998)(527.98944, 27036.65)(529.974, 4431.1523)(507.97202, 4088.6177)(508.9546, 5498.9424)(510.96164, 389.5625)
adenylyl-imidodiphosphate	1	1	1	1	1	1	93318	95235	95207	1	1	1	1	1	1	100316	1	1	adenylyl-imidodiphosphate [ C10 H13 N6 O12 P3, tgt=48.72, overall=48.72 ]	(483.96237, 409.44998)(527.98944, 27036.65)(529.974, 4431.1523)(507.97202, 4088.6177)(508.9546, 5498.9424)(510.96164, 389.5625)
CTP	1	1	1	1	1	1	147371	155765	159870	1	1	1	1	1	145493	161498	167734	175888	CTP [ C9 H12 N3 O14 P3, tgt= ]	(483.9637, 9269.16)(501.95517, 6832.1313)(485.94876, 1375.8528)(486.95038, 6912.782)
prochaetoglobosin I	217327	204960	226517	1	1	156248	323191	340098	320003	300580	333617	319367	303415	301359	327265	1	1	1	prochaetoglobosin I [ C32 H38 N2 O2, tgt=37.59, overall=37.59 ]	(484.2974, 7650.336)(469.28793, 5398.018)(507.30307, 1032.9384)(487.28, 4830.3477)
guadinomine B	542213	532883	553312	467993	445143	465143	738512	743229	728604	685059	723616	693825	685641	696030	713036	783138	837161	836269	guadinomine B [ C20 H38 N8 O7, tgt=50.01, overall=50.01 ]	(485.2806, 25496.139)(487.2777, 3909.4814)
1-acyl-sn-glycero-3-phosphoglycerol (n-C16:0)	146622	140310	149787	119044	109138	117258	197886	197005	190045	168340	191613	187833	184095	185564	194917	213830	222934	233950	1-acyl-sn-glycero-3-phosphoglycerol (n-C16:0) [ C22 H44 O9 P, tgt=49.50, overall=49.50 ]	(485.2806, 27238.617)(487.27673, 3802.6567)(465.26367, 293.16998)(469.2882, 7437.166)(471.27313, 1250.4053)
2-16:0-lysophosphatidylglycerol	146622	140310	149787	119044	109138	117258	197886	197005	190045	168340	191613	187833	184095	185564	194917	213830	222934	233950	2-16:0-lysophosphatidylglycerol [ C22 H44 O9 P, tgt=49.50, overall=49.50 ]	(485.2806, 27238.617)(487.27673, 3802.6567)(465.26367, 293.16998)(469.2882, 7437.166)(471.27313, 1250.4053)
1-(oleoyl)-isn/i-glycero-3-phosphoethanolamine	146622	140310	149787	119044	109138	117258	197886	197005	190045	1	184655	186655	184095	185564	194917	208101	222642	228822	1-(oleoyl)-isn/i-glycero-3-phosphoethanolamine [ C23 H46 N O7 P, tgt=32.70, overall=32.70 ]	(485.51752, 45783.19)(487.39706, 5305.025)
dCTP	1	1	1	1	1	1	111834	115155	106863	109334	112394	105801	101419	107231	111191	126218	127721	126078	dCTP [ C9 H12 N3 O13 P3, tgt=47.62, overall=47.62 ]	(485.9484, 6915.4927)(469.94662, 10016.489)(470.93896, 5552.312)
3'-phosphoadenylyl-sulfate	1	1	1	1	1	1	111834	120369	106863	151320	112394	105801	101419	107231	111191	131553	143554	136779	3'-phosphoadenylyl-sulfate [ C10 H11 N5 O13 P2 S, tgt=33.59, overall=33.59 ]	(485.9484, 6992.2114)(486.93863, 7562.697)
ITP	221174	225960	231974	177902	166194	178068	321750	337020	322596	318696	331201	312508	299800	312016	316929	363120	364596	368843	ITP [ C10 H11 N4 O14 P3, tgt=36.48, overall=36.48 ]	(485.94858, 4097.9263)(508.18243, 497.95068)(508.9546, 872.6182)(486.9444, 7704.5806)
BPH-700	221174	225960	1	1	1	1	1	342234	322596	360682	331201	312508	299800	1	316929	368455	380429	379544	BPH-700 [ C16 H16 K3 O6 P S, tgt=6.94, overall=6.94 ]	(486.10364, 4836.8726)(486.9449, 9281.168)(470.93915, 3340.084)
6-dehydroguadinomine B	3460951	192125	3461251	1520686	1492231	1515105	988715	1018897	1000659	220381	2742891	2851305	101648	1723970	134488	881385	884610	870402	6-dehydroguadinomine B [ C20 H38 N8 O6, tgt=42.23, overall=42.23 ]	(487.29376, 70984.99)(488.44073, 7626.8804)(488.3011, 64190.97)(488.29614, 10719.71)(512.45074, 3426.9968)(514.29114, 971.05005)(492.27927, 1544.4075)
kanamycin B	1	1	462951	1	1	1	1	1	1	150402	164335	169276	92251	172575	182385	1	1	1	kanamycin B [ C18 H42 N5 O10, tgt=58.72, overall=58.72 ]	(488.29626, 12107.727)(470.2682, 9032.22)(489.30777, 10133.222)(512.6164, 4018.072)(514.2908, 1365.6266)
borrelidin	396141	391850	407064	1	1	1	156216	144611	129191	163619	329282	334795	169994	173854	180017	150755	255283	226796	borrelidin [ C28 H42 N O6, tgt=46.91, overall=46.91 ]	(489.3076, 8091.92)(489.30826, 8243.559)(513.4905, 5041.8027)(514.2912, 989.3217)(494.2798, 5034.9185)(496.62314, 14624.341)(498.47205, 60677.957)(499.30698, 3757.6199)
JI-20A	2265575	2262935	2291913	1018983	1001852	1005159	646112	644002	639330	1844272	1957848	1949580	1101093	1140451	1155235	558038	573548	575283	JI-20A [ C19 H44 N5 O9, tgt=47.56, overall=47.56 ]	(489.30853, 3710.7449)(468.29794, 399.6467)(509.3067, 71348.21)(510.30887, 6211.891)
novamethymycin	2613371	2667585	2738602	1133167	1105185	1138948	717104	699052	713714	2199166	2306944	2303682	1266338	1256774	1277489	610927	626847	626614	novamethymycin [ C25 H44 N O8, tgt=12.81, overall=12.81 ]	(489.30853, 3775.8408)(468.29794, 457.7067)(509.3067, 78339.87)(510.30887, 6872.5957)(492.27908, 3000.0212)
kanamycin A	154990	152806	156078	1	1	1	1	1	1	125297	129132	132610	1	1	1	1	1	1	kanamycin A [ C18 H40 N4 O11, tgt=38.69, overall=38.69 ]	(490.272, 15330.737)(470.26724, 7868.2637)
kanamycin C	154990	152806	156078	1	1	1	1	1	1	125297	129132	132610	1	1	1	1	1	1	kanamycin C [ C18 H40 N4 O11, tgt=38.69, overall=38.69 ]	(490.272, 15330.737)(470.26724, 7868.2637)
3''-deamino-3''-hydroxykanamycin B	154990	152806	156078	1	1	1	1	1	1	125297	129132	132610	1	1	1	1	1	1	3''-deamino-3''-hydroxykanamycin B [ C18 H40 N4 O11, tgt=38.69, overall=38.69 ]	(490.272, 15330.737)(470.26724, 7868.2637)
taxuyunnanin C	1	1	483291	1	1	1	1	1	1	1	3061042	1967552	1	229734	275132	376383	1	1	taxuyunnanin C [ C28 H40 O8, tgt=12.03, overall=12.03 ]	(490.2722, 8095.21)(492.27936, 1210.3)(509.55615, 6105.858)(510.30826, 837.745)(514.261, 942.95)
taxusin	1	1	483291	1	1	1	1	1	1	1	3061042	1967552	1	229734	275132	376383	1	1	taxusin [ C28 H40 O8, tgt=12.03, overall=12.03 ]	(490.2722, 8095.21)(492.27936, 1210.3)(509.55615, 6105.858)(510.30826, 837.745)(514.261, 942.95)
2'-deoxy-5-hydroxymethylcytidine-5'-triphosphate	118092	109694	112383	1	1	1	177932	181033	169905	151329	174818	161553	166995	164830	172024	194225	205560	200770	2'-deoxy-5-hydroxymethylcytidine-5'-triphosphate [ C10 H14 N3 O14 P3, tgt=58.40, overall=58.40 ]	(492.96286, 9719.686)(477.9534, 6150.751)(498.97318, 18364.959)(499.95575, 37427.54)(501.15564, 1297.6453)(501.95016, 5543.0586)
uridine-5'-diphosphate chloroacetol	682663	674633	694522	572026	553986	563669	994635	1018948	984919	852189	953167	897942	909000	912331	946194	1059973	1106163	1092358	uridine-5'-diphosphate chloroacetol [ C12 H15 Cl N2 O13 P2, tgt=74.20, overall=74.20 ]	(492.963, 5763.987)(498.973, 10761.123)(477.9535, 3661.6533)(514.9656, 15925.002)(499.9559, 23422.105)(501.28983, 1206.1896)(501.95447, 5632.986)
1-acyl-sn-glycero-3-phosphoglycerol (n-C18:0)	1	1	1	1	1	1	169267	194509	188281	172177	195262	175149	173590	147410	180449	386029	220448	209985	1-acyl-sn-glycero-3-phosphoglycerol (n-C18:0) [ C24 H48 O9 P, tgt=47.18, overall=47.18 ]	(493.29706, 2981.0444)(513.3143, 36582.645)(498.3044, 45594.38)(499.3067, 3748.2358)(538.3042, 491.94165)(516.28894, 6390.5195)
2-acyl-sn-glycero-3-phosphoglycerol (n-C18:0)	1	1	1	1	1	1	169267	194509	188281	172177	195262	175149	173590	147410	180449	386029	220448	209985	2-acyl-sn-glycero-3-phosphoglycerol (n-C18:0) [ C24 H48 O9 P, tgt=47.18, overall=47.18 ]	(493.29706, 2981.0444)(513.3143, 36582.645)(498.3044, 45594.38)(499.3067, 3748.2358)(538.3042, 491.94165)(516.28894, 6390.5195)
20-hydroxyecdysone-26-aldehyde	469766	458305	466842	376027	368968	384190	694152	714970	687650	621542	669393	653746	629509	640226	675979	759241	775803	781714	20-hydroxyecdysone-26-aldehyde [ C27 H42 O8, tgt=50.04, overall=50.04 ]	(494.2795, 2783.2207)(478.2878, 4428.293)(481.27704, 2073.055)(496.9594, 13424.527)(498.63882, 34471.03)(499.30655, 2464.4797)
fusicoccin P	838721	820934	839483	683131	676649	686047	1243392	1271629	1235324	987948	1107491	1067541	1115616	1143040	1159790	1302433	1344690	1326477	fusicoccin P [ C27 H44 O9, tgt=50.05, overall=50.05 ]	(494.27957, 2881.5706)(513.3144, 42155.875)(496.9594, 12355.878)(498.63882, 34641.652)(499.3066, 2721.0999)
menaquinone-i5/i	504750	506053	499353	418010	410002	410722	1454347	1457886	1433758	244702	242811	243142	353973	375258	379293	618374	630404	607714	menaquinone-i5/i [ C36 H48 O2, tgt=24.82, overall=24.82 ]	(496.35806, 17310.719)(497.3613, 2129.5066)(540.38416, 25164.24)(541.38684, 4048.9983)
(i22R*23R/i)-28-homobrassinolide	504750	506053	499353	418010	410002	410722	1454347	1457886	1433758	1	1	1	1	1	1	618374	630404	607714	(i22R*23R/i)-28-homobrassinolide [ C29 H50 O6, tgt=14.69, overall=14.69 ]	(496.35837, 20303.607)(497.3613, 2129.5066)
26-hydroxybrassinolide	1647682	1588699	1606486	1350146	1336896	1324859	4849810	4862838	4798942	661625	679984	667771	1024866	443883	449566	1801939	1840160	1794426	26-hydroxybrassinolide [ C28 H48 O7, tgt=22.65, overall=22.65 ]	(497.3613, 2203.5974)(520.3273, 27532.246)(521.3301, 2994.31)(501.31372, 31677.502)(502.31674, 4423.543)
tobramycin	1	1	1	1	1	1	1	1	1	1	1	1	1	1	1	97746	100715	98477	tobramycin [ C18 H42 N5 O9, tgt=34.66, overall=34.66 ]	(498.3052, 26293.463)(499.30722, 1072.57)(500.29065, 9372.77)(478.28833, 9201.547)(481.2764, 1267.6866)
tauroursodeoxycholate	1399986	1379371	1401799	1147537	1120166	1135606	1949415	1982287	1920946	1666503	1829834	1766613	1797119	1841870	1866601	2070406	2154116	2151524	tauroursodeoxycholate [ C26 H44 N O6 S, tgt=47.01, overall=47.01 ]	(499.90778, 13182.645)(500.73572, 16681.648)(502.2958, 555.1)(481.27643, 2602.006)(485.28046, 15935.15)(499.30704, 2484.21)(484.2981, 3790.88)(485.28125, 10750.337)(487.28516, 1739.8934)(509.28925, 1253.5637)
taurodeoxycholate	1399986	1379371	1401799	1147537	1120166	1135606	1949415	1982287	1920946	1666503	1829834	1766613	1797119	1841870	1866601	2070406	2154116	2151524	taurodeoxycholate [ C26 H44 N O6 S, tgt=47.01, overall=47.01 ]	(499.90778, 13182.645)(500.73572, 16681.648)(502.2958, 555.1)(481.27643, 2602.006)(485.28046, 15935.15)(499.30704, 2484.21)(484.2981, 3790.88)(485.28125, 10750.337)(487.28516, 1739.8934)(509.28925, 1253.5637)
taurochenodeoxycholate	1399986	1379371	1401799	1147537	1120166	1135606	1949415	1982287	1920946	1666503	1829834	1766613	1797119	1841870	1866601	2070406	2154116	2151524	taurochenodeoxycholate [ C26 H44 N O6 S, tgt=47.01, overall=47.01 ]	(499.90778, 13182.645)(500.73572, 16681.648)(502.2958, 555.1)(481.27643, 2602.006)(485.28046, 15935.15)(499.30704, 2484.21)(484.2981, 3790.88)(485.28125, 10750.337)(487.28516, 1739.8934)(509.28925, 1253.5637)
2*3*5-trichloro-6-(glutathion-S-yl)-hydroquinone	821850	806974	835171	677717	656135	666884	1180890	1213439	1193199	1042147	1138632	1090511	1072636	1102171	1144589	1271702	1323537	1332066	2*3*5-trichloro-6-(glutathion-S-yl)-hydroquinone [ C16 H17 Cl3 N3 O8 S, tgt=24.76, overall=24.76 ]	(499.9559, 29727.643)(500.95715, 669.9899)(525.31726, 706.9077)(527.9887, 2429.0586)(498.973, 13654.191)
5-methyl-dCTP	505962	494558	510556	433387	423381	433639	703224	716796	698838	639142	671090	648039	634780	645893	665447	738850	752181	761563	5-methyl-dCTP [ C10 H14 N3 O13 P3, tgt=34.84, overall=34.84 ]	(499.9559, 31324.379)(500.95715, 723.38574)(483.9637, 17804.16)(485.9486, 3216.4126)
5-hydroxy-CTP	144927	138295	145701	116549	107840	114818	209076	206838	195480	180569	198605	189967	193378	198948	203596	225659	240914	238768	5-hydroxy-CTP [ C9 H12 N3 O15 P3, tgt=22.81, overall=22.81 ]	(499.95642, 9171.525)(478.94678, 4613.235)(498.97284, 6566.58)(499.9558, 14838.02)(500.95743, 502.99667)(477.9534, 10829.908)(501.94165, 1038.7069)
prochaetoglobosin IV	1399986	1379371	1401799	1147537	1120166	1135606	1949415	1982287	1920946	1666503	1829834	1766613	1797119	1841870	1866601	2070406	2154116	2151524	prochaetoglobosin IV [ C32 H38 N2 O3, tgt=29.18, overall=29.18 ]	(500.181, 18264.525)(501.49356, 9046.986)(481.78006, 2800.1519)(484.4615, 6798.678)(485.28046, 15935.15)(499.30685, 2581.715)(509.28925, 1253.5637)
iN/isup5/sup-2*4-diaminobutanoate-iN/isup1/sup-citryl-iN/isup3/sup-decanoyl-iN/isup3/sup-hydroxy-1*3-diaminopropane	1	1	1	1	1	1	1	1	1	1	1	1	1	1	1	482556	492651	500769	iN/isup5/sup-2*4-diaminobutanoate-iN/isup1/sup-citryl-iN/isup3/sup-decanoyl-iN/isup3/sup-hydroxy-1*3-diaminopropane [ C23 H41 N4 O9, tgt=12.25, overall=12.25 ]	(500.2908, 25440.475)(502.29642, 470.11996)
fusicoccin H	1399986	1379371	1401799	1147537	1120166	1135606	1949415	1982287	1920946	1666503	1829834	1766613	1797119	1841870	1866601	2070406	2154116	2151524	fusicoccin H [ C26 H42 O9, tgt=46.41, overall=46.41 ]	(500.29102, 14443.75)(481.7476, 3543.0967)(484.82178, 11341.793)(485.28006, 15726.571)(500.29022, 21082.404)(502.2964, 566.81665)(484.2978, 3895.0)(485.281, 11048.46)(487.2839, 1922.39)(509.28925, 1253.5637)
ppGp	1	1	1	1	1	1	708812	727445	714917	644606	681865	658877	639931	656695	686174	760578	774318	790734	ppGp [ C10 H11 N5 O14 P3, tgt=15.35, overall=15.35 ]	(500.78983, 9288.706)(501.68085, 4397.536)(500.9583, 1148.94)
pGpp	1	1	1	1	1	1	708812	727445	714917	644606	681865	658877	639931	656695	686174	760578	774318	790734	pGpp [ C10 H11 N5 O14 P3, tgt=15.35, overall=15.35 ]	(500.78983, 9288.706)(501.68085, 4397.536)(500.9583, 1148.94)
3'-keto-3'-dehydroATP	538664	469327	473481	375011	370788	379948	743129	786393	786393	672205	767056	737075	625562	726330	734100	857208	844676	869701	3'-keto-3'-dehydroATP [ C10 H10 N5 O13 P3, tgt=24.59, overall=24.59 ]	(500.95712, 471.1327)(501.95062, 3300.2627)(485.94858, 3509.6143)(486.94418, 6429.485)
8-hydroxydeoxyguanosine 5'-triphosphate	1	1	1	1	1	1	157876	189546	197103	1	1	1	1	1	165748	205140	186994	198923	8-hydroxydeoxyguanosine 5'-triphosphate [ C10 H12 N5 O14 P3, tgt= ]	(500.95746, 713.6143)(501.95517, 6137.954)(521.9793, 5423.81)(523.96454, 688.08496)(528.9529, 353.0325)
GTP	1	1	1	1	1	1	157876	189546	197103	1	1	1	1	1	165748	205140	186994	198923	GTP [ C10 H12 N5 O14 P3, tgt= ]	(500.95746, 713.6143)(501.95517, 6137.954)(521.9793, 5423.81)(523.96454, 688.08496)(528.9529, 353.0325)
(8iS/i)-3'*8-cyclo-7*8-dihydroguanosine 5'-triphosphate	1	1	1	1	1	1	157876	189546	197103	1	1	1	1	1	165748	205140	186994	198923	(8iS/i)-3'*8-cyclo-7*8-dihydroguanosine 5'-triphosphate [ C10 H12 N5 O14 P3, tgt= ]	(500.95746, 713.6143)(501.95517, 6137.954)(521.9793, 5423.81)(523.96454, 688.08496)(528.9529, 353.0325)
8-oxo-dGTP	1	1	1	1	1	1	157876	189546	197103	1	1	1	1	1	165748	205140	186994	198923	8-oxo-dGTP [ C10 H12 N5 O14 P3, tgt= ]	(500.95746, 713.6143)(501.95517, 6137.954)(521.9793, 5423.81)(523.96454, 688.08496)(528.9529, 353.0325)
&beta\-aflatrem	1	1	1	467993	445143	465143	738512	743229	728604	110144	109649	115599	685641	696030	713036	783138	837161	836269	&beta\-aflatrem [ C32 H39 N O4, tgt=49.59, overall=49.59 ]	(501.29337, 7702.25)(485.28085, 26225.92)(487.27832, 3997.1406)(484.89667, 10207.412)(488.63232, 1457.5333)(489.3075, 3710.665)(512.28424, 11302.167)
aflatrem	124837	122650	132744	467993	445143	465143	738512	743229	728604	110144	109649	115599	685641	696030	713036	783138	837161	836269	aflatrem [ C32 H39 N O4, tgt=49.59, overall=49.59 ]	(501.2938, 8217.147)(485.28085, 26225.92)(487.27832, 3997.1406)(485.29605, 11779.811)(488.46414, 1046.8734)(489.3081, 4876.928)(512.2847, 11716.2)
N2'-acetylgentamicin CSUB1A/SUB	481112	506053	499353	1	1	1	1	1	1433758	244702	242811	243142	353973	1	379293	1	1	1	N2'-acetylgentamicin CSUB1A/SUB [ C21 H45 N5 O8, tgt=32.76, overall=32.76 ]	(501.31332, 26802.324)(502.3164, 3231.092)
1-&alpha\-linolenoyl-isn/i-glycero-3-phosphocholine	968966	928023	950655	819082	821146	807740	2987734	2996784	2962187	411302	426339	413904	675878	704102	742651	1284089	1299559	1267263	1-&alpha\-linolenoyl-isn/i-glycero-3-phosphocholine [ C26 H48 N O7 P, tgt=57.65, overall=57.65 ]	(501.31375, 26257.422)(502.31674, 3498.591)
ganolucidate A	968966	928023	950655	819082	821146	807740	2713348	2724513	2698586	411302	426339	413904	603864	633070	670693	984182	1004298	990352	ganolucidate A [ C30 H43 O6, tgt=57.27, overall=57.27 ]	(501.31375, 29121.314)(502.31674, 3962.8801)
1-linoleoyl-isn/i-glycero-3-phosphocholine	1100643	1049874	1075019	923731	922620	904431	3178831	3186553	3151502	416922	437173	424629	671138	702576	741837	1117557	1136443	1120719	1-linoleoyl-isn/i-glycero-3-phosphocholine [ C26 H50 N O7 P, tgt=13.88, overall=13.88 ]	(501.31375, 29856.188)(502.31674, 4103.873)(545.33923, 11513.41)(546.34247, 2666.3435)
1-palmitoyl-isn/i-glycero-3-phosphocholine	504750	506053	499353	418010	410002	410722	1454347	1457886	1433758	244702	242811	243142	353973	375258	379293	618374	630404	607714	1-palmitoyl-isn/i-glycero-3-phosphocholine [ C24 H50 N O7 P, tgt=54.07, overall=54.07 ]	(501.31375, 30408.916)(502.31674, 4152.834)
medicagenate	1100643	121743	1075019	923731	922620	904431	3178831	3186553	3151502	109514	108570	114694	671138	702576	741837	1117557	1136443	1120719	medicagenate [ C30 H44 O6, tgt=52.69, overall=52.69 ]	(501.31396, 33303.99)(502.3169, 4960.281)(509.30612, 131889.58)(510.3083, 12886.105)
2-C22:0-DCA-LPA	116295	110178	119847	1	1	1	194743	204858	198914	146325	160630	157244	174432	176745	184417	203641	204745	210281	2-C22:0-DCA-LPA [ C25 H46 O9 P, tgt=0.19, overall=0.19 ]	(507.3031, 8715.394)(509.28854, 1108.2167)(526.10767, 5379.599)(528.3235, 23428.092)(507.304, 9733.867)(509.28943, 1336.5399)
gypsogenate	195569	195581	1	1	1	154923	304031	315676	307734	249195	280461	265167	273760	278148	289958	331766	334688	336298	gypsogenate [ C30 H44 O5, tgt=16.19, overall=16.19 ]	(507.3038, 14194.59)(493.2969, 1807.1974)
2-amino-4-oxo-6-(erythro-1'*2'*3'-trihydroxyprolyl)-7*8-dihydroxypteridine triphosphate	146429	133208	137905	1	1	1	212276	245214	239900	189418	212030	205339	215223	209060	226514	246484	1	189111	2-amino-4-oxo-6-(erythro-1'*2'*3'-trihydroxyprolyl)-7*8-dihydroxypteridine triphosphate [ C9 H14 N5 O15 P3, tgt=39.44, overall=39.44 ]	(507.97192, 2193.5505)(508.9545, 2972.3694)(510.96182, 953.695)(527.9895, 43010.688)(529.9741, 6921.1514)(530.96515, 4803.471)
8-OH-dATP	789229	775541	782858	652310	640146	648412	1206923	1227124	1206283	907406	992980	969303	1060883	1091243	1095963	1217770	1260598	1236968	8-OH-dATP [ C10 H14 N5 O13 P3, tgt=19.10, overall=19.10 ]	(507.9723, 1799.9382)(529.97437, 7020.9478)(530.96814, 6268.405)(511.85715, 13844.893)(513.4506, 34099.9)(514.35077, 6134.16)(514.96545, 16403.78)
2'-azido-dCTP	234782	244071	251060	201682	189765	202048	382212	392123	364096	321763	357819	327281	334148	359834	351827	408368	445059	456828	2'-azido-dCTP [ C9 H11 N6 O13 P3, tgt=45.31, overall=45.31 ]	(508.03366, 1491.272)(508.95517, 1899.39)(485.94858, 3223.8765)(507.97186, 969.375)(486.9444, 6063.405)(530.957, 268.185)(508.9536, 1978.42)
sucrose-4-lauroate	195216	195006	193811	1	1	153570	298274	314106	306006	246858	277108	262380	271594	306841	321331	330241	275146	334418	sucrose-4-lauroate [ C24 H44 O12, tgt=13.11, overall=13.11 ]	(509.28946, 1408.315)(529.3063, 17385.494)(530.3077, 875.11835)(525.30225, 914.53)
phorbol 12*13-dibutanoate	1	1	483291	1	1	1	1	1	1	1	3061042	1967552	1	229734	275132	376383	153153	153734	phorbol 12*13-dibutanoate [ C28 H40 O8, tgt=12.03, overall=12.03 ]	(509.28964, 715.75)(490.27185, 8580.78)(492.2785, 340.765)(509.55615, 6105.858)(510.30826, 837.745)(489.27515, 7589.7563)(492.27936, 1210.3)(514.2729, 477.56665)
emetine	3658574	3594081	3680613	1616569	1578382	1589169	1036531	1024381	1032462	2892044	3061042	3056753	1747838	1782020	1819698	887805	938966	909828	emetine [ C29 H42 N2 O4, tgt=58.62, overall=58.62 ]	(509.3058, 2782.4531)(510.30875, 355.84198)(487.29395, 104022.66)(488.29605, 8825.316)
16-alpha-hydroxygypsogenate	1	1	1	1	1	1	1	1	1	109514	1	114694	1	1	1	1	1	1	16-alpha-hydroxygypsogenate [ C30 H44 O6, tgt=52.69, overall=52.69 ]	(509.306, 123541.484)(510.3082, 12025.439)
20-hydroxyecdysonate	1	1	1	1	1	1	1	135546	1	123617	1	1	1	1	1	137014	141781	144168	20-hydroxyecdysonate [ C27 H41 O9, tgt=25.87, overall=25.87 ]	(510.28693, 1994.78)(515.3003, 8741.22)(494.2796, 4151.67)(496.28696, 1547.9958)(515.0437, 6429.5127)(516.0399, 6158.4775)(516.2888, 5520.0)
2-&omega\-hydroxy-C22:0-LPA	1448851	1473870	1542549	651686	646390	1053198	1283975	1316347	1279379	1184113	1329109	2073280	694642	1173007	710742	1337002	1373188	1361464	2-&omega\-hydroxy-C22:0-LPA [ C25 H49 O8 P, tgt=12.49, overall=12.49 ]	(510.45126, 29524.127)(511.01733, 3785.482)(511.3213, 4401.01)(531.31104, 32923.777)(532.3215, 5987.5786)(514.9117, 4710.079)(516.29486, 8195.229)
neopikromycin	1530466	1444891	1511542	650734	633633	637111	407676	374091	382565	1145756	1243203	1231909	692624	735091	709041	315154	337389	328957	neopikromycin [ C28 H48 N O8, tgt=51.79, overall=51.79 ]	(511.32126, 2298.9683)(553.3312, 1613.1053)(531.31934, 45961.62)(532.32153, 3844.0166)
pikromycin	1530466	1444891	1511542	650734	633633	637111	407676	374091	382565	1145756	1243203	1231909	692624	735091	709041	315154	337389	328957	pikromycin [ C28 H48 N O8, tgt=51.79, overall=51.79 ]	(511.32126, 2298.9683)(553.3312, 1613.1053)(531.31934, 45961.62)(532.32153, 3844.0166)
24-epicathasterone-22-O-sulfate	1001813	977395	997154	788524	778079	803607	1485701	1524596	1480196	1	183130	1	1341319	1363582	1394300	1557954	1606895	1590495	24-epicathasterone-22-O-sulfate [ C28 H47 O6 S, tgt=40.39, overall=40.39 ]	(512.6501, 20766.525)(515.2999, 4395.19)(493.2971, 1638.3353)(513.31445, 39210.094)(498.30502, 42255.785)(499.30692, 2012.1492)(534.2965, 4490.34)(516.294, 6792.335)
gentamicin X2	3440182	3353967	3434476	1520686	1492171	1497349	981812	969284	978792	2701158	2867640	2864132	1642408	1671915	1700896	837329	884610	861837	gentamicin X2 [ C19 H42 N4 O10, tgt=61.41, overall=61.41 ]	(513.03156, 1501.7075)(487.29388, 106099.3)(488.29602, 9093.883)
gentamicin B	3440182	3353967	3434476	1520686	1492171	1497349	981812	969284	978792	2701158	2867640	2864132	1642408	1671915	1700896	837329	884610	861837	gentamicin B [ C19 H42 N4 O10, tgt=61.41, overall=61.41 ]	(513.03156, 1501.7075)(487.29388, 106099.3)(488.29602, 9093.883)
1-linoleoyl-isn/i-glycero-3-phospho-(1'-isn/i-glycerol)	1	1	1	1	1	1	1	1	1	1	1	1	126524	122927	130296	1	1	1	1-linoleoyl-isn/i-glycero-3-phospho-(1'-isn/i-glycerol) [ C24 H44 O9 P, tgt=33.33, overall=33.33 ]	(513.28046, 1185.2867)(490.27213, 8519.67)
2*2'-azino-bis-(3-ethylbenzothiazoline-6-sulfonate) radical cation	1206796	1184733	1205563	986779	974466	993138	1723866	1759657	1719461	1374511	1541884	1474210	1568081	1590174	1621309	1804142	1846293	1824149	2*2'-azino-bis-(3-ethylbenzothiazoline-6-sulfonate) radical cation [ C18 H16 N4 O6 S4, tgt=9.63, overall=9.63 ]	(513.9821, 3469.8604)(498.97205, 9775.165)(498.97314, 9329.77)(520.588, 4815.9395)(523.96405, 1119.9614)
2*2'-azino-bis-(3-ethylbenzothiazoline-6-sulfonate)	1206796	1184733	1205563	986779	974466	993138	1723866	1759657	1719461	1374511	1541884	1474210	1568081	1590174	1621309	1804142	1846293	1824149	2*2'-azino-bis-(3-ethylbenzothiazoline-6-sulfonate) [ C18 H16 N4 O6 S4, tgt=9.63, overall=9.63 ]	(513.9821, 3469.8604)(498.97205, 9775.165)(498.97314, 9329.77)(520.588, 4815.9395)(523.96405, 1119.9614)
chaetoglobosin J	203730	211679	211050	1	1	1	1	1	1	186132	183589	192252	1	1	1	1	161909	155128	chaetoglobosin J [ C32 H36 N2 O4, tgt=0.11, overall=0.11 ]	(514.2649, 1425.9712)(516.28796, 4979.535)(514.2917, 556.36)(501.04312, 10959.127)
cucurbitacin I	127555	116916	127299	97506	98606	100625	235240	253806	235716	230681	208831	204933	201738	199157	216374	256773	259504	263454	cucurbitacin I [ C30 H41 O7, tgt=58.42, overall=58.42 ]	(514.2779, 1578.731)(515.2991, 10943.444)(516.2896, 8333.877)(496.2867, 1819.9476)(500.29013, 14283.445)(515.2992, 7417.56)(516.2893, 5492.7856)(500.29044, 9349.144)
cytoglobosin D	1270881	1242369	1270313	1047154	1026439	1045454	1833799	1881721	1816400	1570995	1685590	1629930	1679081	1710302	1732592	1941693	2009328	2004459	cytoglobosin D [ C32 H38 N2 O4, tgt=47.33, overall=47.33 ]	(514.2779, 859.7)(496.2864, 960.2511)(515.2991, 5441.0244)(500.2903, 14167.816)(502.2964, 384.62668)
glycolithocholate 3-sulfate	1	1	1	1	1	1	1	1	1	1	1	1	1	1	1	1	94815	1	glycolithocholate 3-sulfate [ C26 H41 N O7 S, tgt= ]	(514.2787, 342.56)(516.2832, 2064.57)
Cu:pyrimidine-2*6-bis(thiocarboxylate) radical	591705	577147	596048	479964	468988	480167	855921	880598	870665	777534	831245	800689	775063	797022	831196	919430	939175	960486	Cu:pyrimidine-2*6-bis(thiocarboxylate) radical [ C8 H4 Cl2 N O2 S2 U, tgt=12.09, overall=12.09 ]	(514.96564, 15073.809)(521.9783, 524.7627)(499.9559, 28624.836)(501.2897, 1410.3462)(508.95496, 1492.6918)
adenosine 5'[&beta\*&gamma\-methylene]triphosphate	1	1	1	1	1	1	1	505075	492481	1	1	1	1	1	1	513476	516241	520008	adenosine 5'[&beta\*&gamma\-methylene]triphosphate [ C11 H14 N5 O14 P3, tgt=44.36, overall=44.36 ]	(514.96576, 25940.895)(516.97095, 424.63397)
nebramycin 5'	1222813	1196819	1234125	1010198	991369	1009601	1752271	1804797	1739251	1453371	1604752	1546276	1601731	1649460	1666223	1848932	1928997	1924838	nebramycin 5' [ C19 H43 N6 O10, tgt=41.48, overall=41.48 ]	(515.2991, 5366.3564)(522.3136, 3478.1726)(498.3048, 41777.98)(499.30676, 1799.87)(544.31525, 531.985)
2-docosanoyl-glycerol 3-phosphate	1214941	1189315	1220968	1003684	985084	996203	1700960	1734400	1682227	1421709	1565127	1512641	1570674	1607583	1616804	1791721	1870534	1866359	2-docosanoyl-glycerol 3-phosphate [ C25 H49 O7 P, tgt=58.88, overall=58.88 ]	(515.2991, 5441.0244)(498.3048, 42347.184)(499.30676, 1826.9501)
narbomycin	1	1	1	1	1	1	902230	889810	873618	1	1	1	849794	845653	823591	1118850	1123867	1095902	narbomycin [ C28 H48 N O7, tgt=18.39, overall=18.39 ]	(515.3143, 41027.14)(516.31714, 5813.3667)
isn/i-1-ilyso/i-2-16:0-monogalactosyldiacylglycerol	1200607	1175768	1206536	991939	974254	990681	902230	889810	873618	1404144	1545845	1493724	849794	845653	823591	1118850	1123867	1095902	isn/i-1-ilyso/i-2-16:0-monogalactosyldiacylglycerol [ C25 H48 O9, tgt=15.17, overall=15.17 ]	(515.3143, 41027.14)(516.31714, 5813.3667)(498.30463, 36986.83)(499.30658, 1400.2078)
stigmatellin	1	1	1	1047154	1026439	1045454	1	1	1	1593534	1715340	1663566	421705	425683	443407	1	1	1	stigmatellin [ C30 H42 O7, tgt=40.42, overall=40.42 ]	(515.4884, 13849.847)(517.29834, 1244.9532)(496.2861, 843.38995)(515.299, 4654.3066)(498.3046, 36548.414)(499.30655, 1373.1068)(500.29013, 12528.222)
L-olivosyl-oleandolide	1516868	1	1515068	1252930	1221595	1247839	2116040	2155865	2096919	1803483	1	1	577701	568396	595461	2236744	2319854	2318577	L-olivosyl-oleandolide [ C26 H44 O10, tgt=40.81, overall=40.81 ]	(516.2885, 7789.9287)(517.29834, 1314.12)(522.3132, 1523.6567)(500.2905, 16474.44)(502.2964, 436.87332)
iN/isup5/sup-2*4-diaminobutanoate-iN/isup1/sup-citryl-iN/isup3/sup-dec-2-enoyl-iN/isup3/sup-hydroxy-1*3-diaminopropane	1	1	1	1	1	1	1	1	1	1	254495	1	1	1	1	1	1	1	iN/isup5/sup-2*4-diaminobutanoate-iN/isup1/sup-citryl-iN/isup3/sup-dec-2-enoyl-iN/isup3/sup-hydroxy-1*3-diaminopropane [ C23 H39 N4 O9, tgt=23.28, overall=23.28 ]	(516.2943, 13942.08)(521.2493, 3762.91)
3'-deoxycarbamoylkanamycin C	209739	212885	218714	1	1	1	315112	320954	320264	248522	254495	242381	421705	425683	443407	164542	1	1	3'-deoxycarbamoylkanamycin C [ C19 H41 N5 O11, tgt=4.54, overall=4.54 ]	(516.2954, 15795.129)(517.29834, 1244.9532)(521.2504, 4435.35)
taurocholate	209739	212885	218714	1	1	1	315112	320954	320264	248522	254495	242381	421705	425683	443407	164542	166663	168931	taurocholate [ C26 H44 N O7 S, tgt=46.72, overall=46.72 ]	(516.29553, 14950.605)(517.29834, 1244.9532)(521.25055, 4060.7432)
taurohyocholate	209739	212885	218714	1	1	1	315112	320954	320264	248522	254495	242381	421705	425683	443407	164542	166663	168931	taurohyocholate [ C26 H44 N O7 S, tgt=46.72, overall=46.72 ]	(516.29553, 14950.605)(517.29834, 1244.9532)(521.25055, 4060.7432)
tauro-&beta\-muricholate	209739	212885	218714	1	1	1	315112	320954	320264	248522	254495	242381	421705	425683	443407	164542	166663	168931	tauro-&beta\-muricholate [ C26 H44 N O7 S, tgt=46.72, overall=46.72 ]	(516.29553, 14950.605)(517.29834, 1244.9532)(521.25055, 4060.7432)
cucurbitacin F	183817	179920	1628269	1	1	1	2304030	2327513	2273482	281886	299298	292241	2103191	2161991	2195302	2413359	895938	2528859	cucurbitacin F [ C30 H44 O7, tgt=35.73, overall=35.73 ]	(516.29596, 7000.7)(498.30417, 27889.06)(499.3067, 1942.6333)(518.3125, 8658.27)(544.2478, 3726.1746)(545.3109, 173.91)(525.3011, 407.245)
1-palmitoleoyl-isn/i-glycero-3-phosphocholine	1166417	1147955	1165462	949648	927832	950156	1646773	1684424	1628832	1378145	1518596	1466181	1523011	1553712	1565689	1743232	1812533	1804791	1-palmitoleoyl-isn/i-glycero-3-phosphocholine [ C24 H48 N O7 P, tgt=13.66, overall=13.66 ]	(518.9685, 4107.5376)(498.3048, 43420.73)(499.30676, 1870.926)
apo-4'-lycopenoate	510480	498657	510785	1	1	1	409783	423524	418251	1	253830	1	488772	488308	502308	1	1	1	apo-4'-lycopenoate [ C35 H45 O2, tgt=25.63, overall=25.63 ]	(520.327, 25821.344)(521.3298, 2491.8262)
neurosporaxanthin	510480	498657	510785	1	1	1	409783	423524	418251	1	253830	1	488772	488308	502308	1	1	1	neurosporaxanthin [ C35 H45 O2, tgt=25.63, overall=25.63 ]	(520.327, 25821.344)(521.3298, 2491.8262)
fusidate	510480	498657	510785	1	1	1	409783	423524	418251	1	253830	1	488772	488308	502308	1	1	1	fusidate [ C31 H47 O6, tgt=12.81, overall=12.81 ]	(520.327, 25821.344)(521.3298, 2491.8262)
terpendole J	401500	393096	406692	316427	313146	320835	668629	692561	680780	506058	543453	534912	576621	574427	602897	668026	662271	673486	terpendole J [ C32 H43 N O5, tgt=52.90, overall=52.90 ]	(522.31354, 6260.845)(507.30386, 4273.8047)(544.3159, 14855.045)(529.3064, 23065.814)(530.60205, 1135.5146)(531.3045, 4871.0547)
digiproside	1	1	1	316427	313146	320835	1	1	1	517938	572776	558181	1	1	1	720435	714111	730562	digiproside [ C29 H44 O8, tgt=26.80, overall=26.80 ]	(522.3136, 5965.3667)(525.303, 1669.2968)(506.19104, 2771.1223)(507.30405, 7075.41)(529.3065, 22415.357)(530.5586, 882.7887)(531.3044, 4792.933)
digitoxigenin 3-O-&beta\-D-quinovoside	1	1	1	316427	313146	320835	1	461661	461104	517938	572776	558181	561928	555186	575273	720435	714111	730562	digitoxigenin 3-O-&beta\-D-quinovoside [ C29 H44 O8, tgt=26.80, overall=26.80 ]	(522.3136, 5965.3667)(525.303, 1669.2968)(506.19104, 2771.1223)(507.30405, 7075.41)(543.2943, 1283.868)(527.8691, 15201.589)(530.5586, 882.7887)(531.3044, 4792.933)
3-hexaprenyl-4-aminobenzoate	1	1	1	1	1	1	1	1	1	94280	90744	88560	1	81898	81941	1	1	1	3-hexaprenyl-4-aminobenzoate [ C37 H54 N O2, tgt=23.89, overall=23.89 ]	(527.3955, 2826.966)(571.42145, 2757.7017)(549.40857, 3078.084)
BPH--698	971126	943020	955083	753583	741066	761218	1540307	1590370	1550350	1162245	1287544	1261959	1364685	1390459	1419354	1585550	1625334	1616295	BPH--698 [ C19 H22 K3 O6 P S, tgt=46.55, overall=46.55 ]	(527.9907, 29160.68)(529.9757, 3996.4)(530.97, 3552.1)(507.97214, 1829.311)(527.9896, 39912.188)(529.97424, 6035.2163)(530.9693, 5888.1616)(511.74692, 15870.184)(513.3699, 35595.734)(514.3645, 6677.494)(514.9655, 17261.236)(516.97107, 364.37604)
3-&alpha\-mycarosylerythronolide B	92844	1	93345	624774	597413	1	177055	193213	198894	118814	130234	129286	154086	148247	156728	187982	183176	168697	3-&alpha\-mycarosylerythronolide B [ C28 H50 O10, tgt=43.06, overall=43.06 ]	(528.3234, 5034.528)(572.349, 8812.761)(573.3317, 11453.874)(574.3343, 342.065)(552.08057, 9007.579)
gentamicin B1	333664	1	1	1	276390	279017	1	1	455236	414311	1	422765	420174	421127	1	482556	1	1	gentamicin B1 [ C20 H44 N4 O10, tgt=31.75, overall=31.75 ]	(529.3051, 324.525)(484.29724, 6629.74)(500.69156, 14768.383)(507.3037, 6641.756)(509.28897, 985.2425)
G-418	333664	928023	1	1	276390	279017	1	1	455236	414311	426339	422765	420174	421127	1	482556	1	1	G-418 [ C20 H44 N4 O10, tgt=31.75, overall=31.75 ]	(529.3051, 324.525)(484.29724, 6629.74)(500.869, 16263.101)(502.3155, 1821.615)(507.3037, 6641.756)(509.28897, 985.2425)
westiellamide	755088	728987	738381	621338	1	618867	1159695	1212747	1174953	917295	1000057	957652	1033311	1039990	1061094	1187153	1207749	1209208	westiellamide [ C27 H42 N6 O6, tgt=38.40, overall=38.40 ]	(529.3064, 30510.275)(530.60175, 1371.9863)(531.30255, 5078.682)
N6'-acetylkanamycin-B	464989	92323	455805	388910	381892	388061	730404	760400	739504	85381	97101	608281	645751	640909	654376	742611	743628	748318	N6'-acetylkanamycin-B [ C20 H43 N5 O11, tgt=44.17, overall=44.17 ]	(529.61847, 28351.873)(530.30786, 1315.219)(514.54333, 1968.065)(516.2954, 4597.86)(531.3129, 35150.645)(532.3211, 7952.8374)(534.29736, 6720.755)(515.29926, 5432.405)(516.29645, 8488.76)
20-dihydro-chaetoglobosin A	1	1	1	1	1	1	238886	239071	232841	1	1	1	282784	278820	305918	1	1	1	20-dihydro-chaetoglobosin A [ C32 H38 N2 O5, tgt=12.05, overall=12.05 ]	(530.2914, 16753.576)(531.2941, 1775.0599)
rhamnosyl tricyclic spinosyn pseudoaglycone	1	1	1	1	1	1	238886	239071	232841	1	1	1	282784	278820	305918	1	1	1	rhamnosyl tricyclic spinosyn pseudoaglycone [ C30 H44 O9, tgt=40.00, overall=40.00 ]	(530.2914, 16753.576)(531.2941, 1775.0599)
5-&beta\-scymnol sulfate	1	1	1	1	1	1	238886	239071	232841	1	1	1	282784	278820	305918	1	1	1	5-&beta\-scymnol sulfate [ C27 H47 O9 S, tgt=27.91, overall=27.91 ]	(530.2914, 16753.576)(531.2941, 1775.0599)
rhamnosyl tetracyclic spinosyn pseudoaglycone	1384291	1371446	1413220	628555	617207	607004	238886	239071	232841	1	1	1	282784	278820	305918	1	1	1	rhamnosyl tetracyclic spinosyn pseudoaglycone [ C30 H44 O9, tgt=40.00, overall=40.00 ]	(530.2914, 16753.576)(531.2941, 1775.0599)(553.33167, 1846.0734)(534.2979, 3578.11)
desmosine	2463844	2463254	2507307	1093724	1073624	1084964	690052	688445	683687	2011275	2142411	2135164	1190457	1233967	1253707	594085	615226	617559	desmosine [ C24 H40 N5 O8, tgt=3.25, overall=3.25 ]	(531.3185, 2023.4526)(532.3218, 325.43668)(512.2851, 5343.485)
isodesmosine	2463844	2463254	2507307	1093724	1073624	1084964	690052	688445	683687	2011275	2142411	2135164	1190457	1233967	1253707	594085	615226	617559	isodesmosine [ C24 H40 N5 O8, tgt=3.25, overall=3.25 ]	(531.3185, 2023.4526)(532.3218, 325.43668)(512.2851, 5343.485)
L-oleandrosyl-oleandolide	1426545	1420763	1471822	639179	626521	611733	393457	374416	374211	1176131	1287651	1280178	735650	775924	784741	314220	335367	328895	L-oleandrosyl-oleandolide [ C27 H46 O10, tgt=19.18, overall=19.18 ]	(531.31934, 36355.297)(532.32153, 3006.8625)(512.2849, 2252.7634)
rhizobactin 1021	1287427	1	1318426	592929	584133	568519	238886	239071	232841	701677	1	1	282784	278820	305918	878957	874085	889069	rhizobactin 1021 [ C24 H41 N4 O9, tgt=51.00, overall=51.00 ]	(531.8971, 9113.23)(531.2941, 1775.0599)(512.2855, 1266.226)(514.29175, 1040.9199)(530.30786, 1239.5775)(514.27795, 1185.9625)(515.2993, 5475.435)(516.297, 8849.327)
6''-iO/i-carbamoylkanamycin B	1401977	1388285	1436826	1	617207	607004	156011	171955	225576	1152485	1	310013	192714	694834	703242	231069	1	150556	6''-iO/i-carbamoylkanamycin B [ C19 H43 N6 O11, tgt=47.27, overall=47.27 ]	(533.0151, 4380.2803)(514.2887, 1114.282)(515.2982, 7337.13)(516.2818, 4196.03)(534.4649, 3718.1038)(538.3051, 1791.0359)(515.29913, 4047.1448)(516.29767, 7423.388)(560.308, 519.97833)
roridin A	1426545	1420763	1471822	639179	626521	1	238886	239071	232841	1176131	1287651	1280178	735650	278820	784741	200752	184578	196000	roridin A [ C30 H42 O8, tgt=41.94, overall=41.94 ]	(533.1529, 7058.749)(531.29425, 1516.2701)(512.28485, 2144.857)(531.30566, 4619.5435)(514.28687, 1047.1724)(515.2996, 6309.5063)(516.2955, 8058.48)
1-oleoyl-isn/i-glycero-3-phospho-(1'-isn/i-glycerol)	2569655	2569748	2629690	1093724	1073624	1084964	690052	688445	683687	1	2242236	2250362	1206733	1250257	1265177	594085	615226	617559	1-oleoyl-isn/i-glycero-3-phospho-(1'-isn/i-glycerol) [ C24 H46 O9 P, tgt=9.25, overall=9.25 ]	(534.2975, 294.17)(492.27905, 3716.3718)(512.2851, 5121.931)(510.30887, 6081.4653)(514.2604, 1392.14)
3-O-&beta\-D-glucoside digitoxigenin	1	1	1	1	1	1	153186	169463	166304	1	1	1	1	1	147863	1	155156	160020	3-O-&beta\-D-glucoside digitoxigenin [ C29 H44 O9, tgt=0.01, overall=0.01 ]	(538.305, 1966.8966)(542.3304, 66468.84)(522.31354, 4241.5615)(538.3057, 2074.7766)(542.33136, 71577.78)(543.3332, 5140.197)(522.3146, 3797.0)(525.3037, 1920.34)
L-leucyl-demethylarginomycin	1	1	1	1	1	1	145491	153823	150261	1	1	1	1	1	141229	150519	140011	152824	L-leucyl-demethylarginomycin [ C23 H38 N9 O6, tgt= ]	(538.3056, 2112.2776)(538.3047, 2256.2366)(543.3322, 5278.1367)(522.74066, 4221.379)(525.3023, 1945.9899)
L-leucyl-blasticidin S	1	1	1	1	1	1	145491	153823	150261	1	1	1	1	1	141229	150519	140011	152824	L-leucyl-blasticidin S [ C23 H38 N9 O6, tgt= ]	(538.3056, 2112.2776)(538.3047, 2256.2366)(543.3322, 5278.1367)(522.74066, 4221.379)(525.3023, 1945.9899)
ergosterol 3-O-&beta\-D-glucoside	902543	864033	885461	756535	719453	744052	2730542	2740319	2703646	373392	387216	386471	659473	701033	706810	1125553	1162480	1145415	ergosterol 3-O-&beta\-D-glucoside [ C34 H54 O6, tgt=50.93, overall=50.93 ]	(540.38416, 25668.992)(541.38684, 3976.9158)(583.3748, 220.23)
methanophenazine	787480	752568	774442	667337	634105	652690	2295573	2285835	2269438	367894	1	375845	589036	615740	627093	971823	1000224	991775	methanophenazine [ C37 H50 N2 O, tgt=11.90, overall=11.90 ]	(540.3843, 25770.908)(541.3869, 4042.4238)
hyperforin	1	1	1	1	1	1	434969	454485	425463	1	1	1	1	1	1	153730	162256	153640	hyperforin [ C35 H52 O4, tgt= ]	(540.3846, 51920.98)(541.3872, 10525.4795)
spongiadioxin A	150716	150032	158458	105345	96360	105138	292903	307085	302772	201579	226339	219543	249061	254565	263534	297900	311097	306295	spongiadioxin A [ C12 H4 Br4 O3, tgt=9.36, overall=9.36 ]	(542.6649, 41746.63)(524.0385, 13017.854)(527.93384, 44762.66)(528.6572, 3830.227)
spongiadioxin B	150716	150032	158458	105345	96360	105138	292903	307085	302772	201579	226339	219543	249061	254565	263534	297900	311097	306295	spongiadioxin B [ C12 H4 Br4 O3, tgt=9.36, overall=9.36 ]	(542.6649, 41746.63)(524.0385, 13017.854)(527.93384, 44762.66)(528.6572, 3830.227)
butirosin B	670631	662919	671367	272668	264733	262073	728878	739748	732650	514384	1400748	1391558	951834	977329	977845	395842	407698	389387	butirosin B [ C21 H45 N5 O12, tgt=47.44, overall=47.44 ]	(543.2943, 1207.664)(560.3205, 28829.479)(561.32477, 4086.0063)(544.3151, 14400.173)(565.27673, 6776.714)
brassinolide 22-O-sulfate	1	1	1	1	1	1	1	999218	997808	1	1	1	1320126	1347821	1352057	1	1	1	brassinolide 22-O-sulfate [ C28 H47 O9 S, tgt=47.61, overall=47.61 ]	(543.2943, 1267.846)(565.2765, 10882.337)
terpendole C	1	1	1	1	1	1	1	461661	461104	1	1	1	561928	555186	575273	1	1	1	terpendole C [ C32 H41 N O5, tgt=46.62, overall=46.62 ]	(543.2943, 1283.868)(525.28174, 2216.8042)
apramycin	285204	282918	286846	228147	225752	235835	473885	487704	481866	359734	104624	377667	402190	397682	418480	86143	457526	86895	apramycin [ C21 H46 N5 O11, tgt=28.94, overall=28.94 ]	(544.4815, 16176.458)(528.3226, 12077.39)(529.3055, 19857.33)(530.3067, 926.86)(551.3294, 4106.2656)(528.3237, 12671.493)(529.3066, 20216.121)(530.7099, 956.85)(571.6057, 1568.3357)(553.9206, 2245.7542)
castasterone 22-iO/i-sulfate	285204	282918	286846	228147	225752	235835	512523	529154	522666	108650	116095	137154	433369	428800	450228	88303	86220	88282	castasterone 22-iO/i-sulfate [ C28 H47 O8 S, tgt=47.61, overall=47.61 ]	(544.8103, 7239.2925)(525.3022, 1907.6752)(544.40625, 16211.662)(529.3066, 19796.768)(530.76263, 1441.111)(531.3061, 6017.6284)(567.293, 4777.7153)
2'-iO/i-methyl-rhamnosyl tetracyclic spinosyn pseudoaglycone	835945	810262	833260	228147	225752	235835	944511	925921	922703	1195152	1243986	1269994	402190	843224	866865	1334727	1417820	1382395	2'-iO/i-methyl-rhamnosyl tetracyclic spinosyn pseudoaglycone [ C31 H46 O9, tgt=37.98, overall=37.98 ]	(544.91223, 6834.923)(565.31586, 6078.9326)(551.32996, 2651.125)(589.08997, 1727.255)(589.3045, 4180.31)(567.29474, 2681.1843)
1-oleoyl-isn/i-glycero-3-phosphocholine	1	1	1	1	1	1	1186147	1185252	1186225	1	1	1	1	1	1	410119	413784	415057	1-oleoyl-isn/i-glycero-3-phosphocholine [ C26 H52 N O7 P, tgt=56.03, overall=56.03 ]	(545.3396, 22550.291)(546.34247, 2748.9934)(550.36774, 339.62997)
L-leucyl-arginomycin	220753	216869	227328	1	1	1	190019	189307	197231	117174	132703	128003	156389	160752	164785	186648	191335	185217	L-leucyl-arginomycin [ C24 H40 N9 O6, tgt=45.54, overall=45.54 ]	(553.3142, 287.77502)(537.3221, 1410.3451)(538.30475, 1155.1317)(551.7296, 8229.456)(536.3145, 3403.0854)(538.30536, 1748.265)(575.3192, 620.47504)(560.3153, 5050.273)
hordatine A	767437	753884	782407	338668	330245	325222	1	1	1	615964	680785	661188	352212	366306	373044	1	1	1	hordatine A [ C28 H40 N8 O4, tgt=12.10, overall=12.10 ]	(553.33185, 26485.252)(554.33417, 1986.1367)(534.2971, 1012.04)
&beta\-D-galactosyl-cholate	737156	745789	764559	340294	338897	324992	1	1	1	597269	658072	1	352567	366829	365966	1	1	1	&beta\-D-galactosyl-cholate [ C30 H50 O10, tgt=56.40, overall=56.40 ]	(553.3322, 37134.867)(554.3345, 3324.455)(575.3442, 448.5625)
UDP-&beta\-L-threo-pentapyranos-4-ulose	95792	1	1	1	1	1	171819	179935	180826	118103	128340	127228	148157	149640	154761	177351	176059	177454	UDP-&beta\-L-threo-pentapyranos-4-ulose [ C14 H18 N2 O16 P2, tgt=57.73, overall=57.73 ]	(557.0056, 28150.988)(558.00745, 2040.663)(536.98846, 8475.643)
UDP-&alpha\-L-arabinopyranose	807317	797029	799056	627222	624132	641687	1383784	1385779	1399814	924814	1004676	982047	1149213	1176896	1178790	1324617	1322714	1312779	UDP-&alpha\-L-arabinopyranose [ C14 H20 N2 O16 P2, tgt=18.13, overall=18.13 ]	(557.0058, 49630.08)(558.0077, 3362.0024)
UDP-&alpha\-L-arabinofuranose	807317	797029	799056	627222	624132	641687	1383784	1385779	1399814	924814	1004676	982047	1149213	1176896	1178790	1324617	1322714	1312779	UDP-&alpha\-L-arabinofuranose [ C14 H20 N2 O16 P2, tgt=18.13, overall=18.13 ]	(557.0058, 49630.08)(558.0077, 3362.0024)
UDP-&beta\-L-arabinopyranose	807317	797029	799056	627222	624132	641687	1383784	1385779	1399814	924814	1004676	982047	1149213	1176896	1178790	1324617	1322714	1312779	UDP-&beta\-L-arabinopyranose [ C14 H20 N2 O16 P2, tgt=18.13, overall=18.13 ]	(557.0058, 49630.08)(558.0077, 3362.0024)
UDP-&alpha\-D-xylose	807317	797029	799056	627222	624132	641687	1383784	1385779	1399814	924814	1004676	982047	1149213	1176896	1178790	1324617	1322714	1312779	UDP-&alpha\-D-xylose [ C14 H20 N2 O16 P2, tgt=18.13, overall=18.13 ]	(557.0058, 49630.08)(558.0077, 3362.0024)
UDP-D-apiose	807317	797029	799056	627222	624132	641687	1383784	1385779	1399814	924814	1004676	982047	1149213	1176896	1178790	1324617	1322714	1312779	UDP-D-apiose [ C14 H20 N2 O16 P2, tgt=18.13, overall=18.13 ]	(557.0058, 49630.08)(558.0077, 3362.0024)
UDP-&beta\-L-arabinofuranose	807317	797029	799056	627222	624132	641687	1383784	1385779	1399814	924814	1004676	982047	1149213	1176896	1178790	1324617	1322714	1312779	UDP-&beta\-L-arabinofuranose [ C14 H20 N2 O16 P2, tgt=18.13, overall=18.13 ]	(557.0058, 49630.08)(558.0077, 3362.0024)
UDP-D-xylulose	807317	797029	799056	627222	624132	641687	1383784	1385779	1399814	924814	1004676	982047	1149213	1176896	1178790	1324617	1322714	1312779	UDP-D-xylulose [ C14 H20 N2 O16 P2, tgt=18.13, overall=18.13 ]	(557.0058, 49630.08)(558.0077, 3362.0024)
dTDP-D-galacturonate	850668	844043	845690	657101	654256	671558	1490222	1501573	1498887	977563	1074420	1045254	1227595	1257727	1272905	1436013	1438710	1421676	dTDP-D-galacturonate [ C16 H21 N2 O17 P2, tgt=15.48, overall=15.48 ]	(557.0058, 50261.004)(558.0077, 3412.863)
&chi\*&chi\-caroten-18-oate	684376	637699	694082	1	1	1	1	1122584	1195530	725892	789137	778328	970276	1	1032992	1	1	1	&chi\*&chi\-caroten-18-oate [ C40 H45 O2, tgt=41.21, overall=41.21 ]	(557.3397, 40219.94)(542.3302, 43646.63)(543.3325, 3631.75)(586.3549, 1238.766)(566.3386, 2702.4043)
&beta\-D-galactosyl-deoxycholate	127620	119916	671367	272668	264733	262073	728878	355982	355428	618789	242045	232653	271303	977329	300309	321232	407698	334074	&beta\-D-galactosyl-deoxycholate [ C30 H50 O9, tgt=24.38, overall=24.38 ]	(557.3398, 37241.67)(537.32263, 1687.4786)(559.76794, 16268.335)(561.0494, 2965.008)
(i22R*23R/i)-28-homocastasterone 22-O-sulfate	733776	713087	716874	568713	556028	570191	1243534	1270644	1279173	840649	912405	885245	1039331	1069256	1067734	1214753	1214401	1203929	(i22R*23R/i)-28-homocastasterone 22-O-sulfate [ C29 H49 O8 S, tgt=46.52, overall=46.52 ]	(559.3249, 6158.052)(560.3164, 4310.8237)(544.0954, 16441.562)(544.31506, 12885.715)
23*24-dihydrocucurbitacin A	116983	114764	115889	272668	264733	262073	728878	298570	299097	618789	1	615922	231560	977329	977845	264643	407698	275424	23*24-dihydrocucurbitacin A [ C32 H48 O9, tgt=41.58, overall=41.58 ]	(559.8528, 19938.318)(560.8503, 3924.524)
butirosin A	1	1	1	1	1	1	1	1	1	514384	1400748	1391558	1	1	1	1	1	1	butirosin A [ C21 H45 N5 O12, tgt=47.44, overall=47.44 ]	(560.31305, 2974.2166)(544.3151, 14400.173)
cucurbitacin B	670631	662919	671367	272668	264733	262073	424057	739748	732650	618789	643589	615922	951834	977329	977845	619119	407698	633821	cucurbitacin B [ C32 H46 O8, tgt=41.58, overall=41.58 ]	(560.3219, 35184.18)(561.3245, 4319.2964)(541.3269, 1227.7433)(543.30316, 2957.5334)(545.3098, 266.72498)(562.3378, 14741.6875)(563.3399, 1202.2234)(565.3162, 2022.2399)
2'*3'-iO/i-methyl-rhamnosyl tetracyclic spinosyn pseudoaglycone	1	1	1	272668	264733	262073	728878	1	1	618789	1	615922	1	977329	977845	1	407698	1	2'*3'-iO/i-methyl-rhamnosyl tetracyclic spinosyn pseudoaglycone [ C32 H48 O9, tgt=41.58, overall=41.58 ]	(560.3221, 31555.59)(561.3249, 3672.4246)
&beta\-D-galactosyl-chenodeoxycholate	1	1	671367	272668	264733	262073	728878	1	1	618789	1	1	1	977329	1	1	407698	1	&beta\-D-galactosyl-chenodeoxycholate [ C30 H50 O9, tgt=24.38, overall=24.38 ]	(560.32227, 29537.848)(561.32495, 3272.925)
Molybdenum cofactor (xanthine dehydrogeNaSe)	134965	127284	137779	185999	177920	180496	153287	154346	152330	196920	209693	217086	145473	147668	157812	223883	227011	229392	Molybdenum cofactor (xanthine dehydrogeNaSe) [ C10 H10 Mo N5 O8 P S3, tgt=44.00, overall=44.00 ]	(561.33765, 6072.02)(544.81836, 651.49335)(575.8365, 10463.349)
iN/i-(2-hydroxypentadecanoyl)-4*8-sphingadienine	1	1	1	1	1	1	1	1	1	317011	320389	299900	162173	165270	169868	276298	275481	274766	iN/i-(2-hydroxypentadecanoyl)-4*8-sphingadienine [ C33 H63 N O4, tgt=18.86, overall=18.86 ]	(561.4817, 15780.783)(562.4846, 3059.0088)
C36-phenolphthiodiolone A	1	1	1	1	1	1	1	1	1	387652	387299	363787	179894	188218	193615	332862	336468	330586	C36-phenolphthiodiolone A [ C36 H64 O4, tgt=57.47, overall=57.47 ]	(561.4817, 16299.488)(562.4846, 3147.0767)
2-methylbacteriohopanetetrol	1	1	1	1	1	1	1	1	1	387652	387299	363787	179894	188218	193615	332862	336468	330586	2-methylbacteriohopanetetrol [ C36 H64 O4, tgt=57.47, overall=57.47 ]	(561.4817, 16299.488)(562.4846, 3147.0767)
1*2-epoxy phytoene	1	1	1	1	1	1	1	1	1	1	1	1	1	1	1	1	336468	330586	1*2-epoxy phytoene [ C40 H64 O, tgt= ]	(561.4824, 16956.59)(562.48517, 3599.565)
thio-Molybdenum cofactor	139365	129055	138345	1	124801	97002	97430	96194	90693	120395	140111	134796	134126	225380	235531	149760	144541	234967	thio-Molybdenum cofactor [ C10 H10 Mo N5 O7 P S3, tgt=8.54, overall=8.54 ]	(562.30884, 15401.365)(541.0602, 4389.6333)
23*24-dihydrocucurbitacin B	1310037	1240068	1272914	938408	943332	918859	1484915	1526966	1463977	1689698	1793700	1787867	1375247	1441805	1476909	1977107	1184276	2095371	23*24-dihydrocucurbitacin B [ C32 H48 O8, tgt=43.09, overall=43.09 ]	(563.6705, 7932.9604)(563.3392, 495.4975)(542.3296, 47018.105)(543.33154, 2991.075)(562.33734, 14599.262)(563.3398, 1441.1729)(587.329, 10122.113)(565.3158, 1291.4556)
20-oxo-5-iO/i-&beta\-mycaminosyltylactone	1143473	1125158	1137268	252207	250667	241466	806923	835019	828295	631959	656867	636479	1038998	1036772	1073436	376518	364880	367833	20-oxo-5-iO/i-&beta\-mycaminosyltylactone [ C31 H52 N O9, tgt=58.89, overall=58.89 ]	(564.3529, 21198.898)(565.35565, 3052.704)(605.3506, 8744.829)(606.3524, 371.945)
rosamicin	1143473	1125158	1137268	252207	250667	241466	806923	835019	828295	631959	656867	636479	1038998	1036772	1073436	376518	364880	367833	rosamicin [ C31 H52 N O9, tgt=58.89, overall=58.89 ]	(564.3529, 21198.898)(565.35565, 3052.704)(605.3506, 8744.829)(606.3524, 371.945)
fusicoccin J	2222725	2197378	2226586	703149	703944	688491	1749678	1766983	1758844	470572	1	505165	2219955	2233388	2294821	952889	952258	950092	fusicoccin J [ C32 H52 O9, tgt=47.21, overall=47.21 ]	(564.35315, 20629.758)(565.3559, 3170.8884)(604.2305, 44848.15)(605.35077, 8134.524)(606.3524, 355.04)(586.3551, 22950.314)(587.35706, 690.04504)(588.3406, 7626.51)
psychosine sulfate	176354	170313	175723	1	1	1	184269	198068	204788	1	1	1	282529	269749	276892	1	1	1	psychosine sulfate [ C24 H47 N O10 S, tgt=45.39, overall=45.39 ]	(565.2767, 8676.913)(525.28174, 1938.094)(543.2943, 1152.0681)
acinetoferrin	1527712	1484417	1544147	1067767	1006752	1022387	1763634	1757918	1755493	2142087	2268554	2302232	1635531	1678292	1728506	2477437	2543310	2510416	acinetoferrin [ C28 H47 N4 O9, tgt=38.58, overall=38.58 ]	(565.31586, 2428.6985)(609.34204, 7961.701)(611.319, 2594.766)(567.3223, 1597.9708)(584.3506, 56528.086)(585.3528, 6683.034)(589.31415, 5129.987)
novapikromycin	1066999	1086430	1112452	1081007	963874	987975	2041159	1847587	1824398	1261443	1362839	1349782	1539985	1741244	1693071	1787681	2287374	2205399	novapikromycin [ C28 H48 N O9, tgt=49.60, overall=49.60 ]	(566.33875, 787.3622)(528.3235, 9394.715)(542.33057, 54628.934)(543.33246, 3554.8235)(551.3294, 5408.769)(553.3142, 197.37)
itrans/i-zeatin riboside triphosphate	1	1	1	1	1	1	315323	323839	1	1	1	1	246572	255345	1	1	1	287963	itrans/i-zeatin riboside triphosphate [ C15 H21 N5 O14 P3, tgt=4.47, overall=4.47 ]	(572.01556, 30781.88)(616.0397, 401.62198)
2'*3'*4'-iO/i-methyl-rhamnosyl tetracyclic spinosyn pseudoaglycone	423038	413000	425690	334431	325976	326686	793858	810847	814851	500525	535527	521960	631082	652513	665486	740856	764594	762826	2'*3'*4'-iO/i-methyl-rhamnosyl tetracyclic spinosyn pseudoaglycone [ C33 H50 O9, tgt=0.51, overall=0.51 ]	(572.34924, 13672.65)(573.332, 17611.7)(574.3343, 269.085)(575.32654, 1398.3201)
18'-hydroxy-&chi\*&chi\-caroten-18-oate	1	335552	367241	1	1	1	1	1	1	279335	306979	300703	1	1	1	1497292	1505967	1	18'-hydroxy-&chi\*&chi\-caroten-18-oate [ C40 H45 O3, tgt=58.36, overall=58.36 ]	(574.6734, 16722.521)(575.6755, 619.38165)(575.3253, 954.49)(575.3447, 18469.95)(576.3469, 1306.23)(557.3406, 41851.445)(578.323, 289.52)
pyridinium-3-thioamide-5-thiocarboxylate mononucleotide Ni pincer complex	287069	1	292797	1	1	1	1	1	1	1	1	1	1	1	1	1	1	1	pyridinium-3-thioamide-5-thiocarboxylate mononucleotide Ni pincer complex [ C12 H11 I N2 O9 P S2, tgt= ]	(575.84534, 402.33502)(553.8334, 17869.219)
(i22R*23R/i)-28-homobrassinolide 22-sulfate	342005	234264	346421	1	1	1	478117	502355	500683	1	1	1	356528	363517	374760	1	1	457403	(i22R*23R/i)-28-homobrassinolide 22-sulfate [ C29 H49 O9 S, tgt=2.76, overall=2.76 ]	(576.32574, 1363.1567)(558.7219, 4458.9165)(560.31903, 4794.19)
(8iZ/i)-4-hydroxy-sphing-8-enine-16:0* ceramide	2734397	2560775	2993532	3206046	3962099	4017979	1	1	1	1747334	2286136	2492112	1	1	1	1	1	1	(8iZ/i)-4-hydroxy-sphing-8-enine-16:0* ceramide [ C34 H67 N O4, tgt=12.02, overall=12.02 ]	(577.51324, 15762.482)(578.51624, 1984.0898)
(8E)-4-hydroxysphing-8-enine-16:0* ceramide	2734397	2560775	2993532	3206046	3962099	4017979	1	1	1	1747334	2286136	2492112	1	1	1	1	1	1	(8E)-4-hydroxysphing-8-enine-16:0* ceramide [ C34 H67 N O4, tgt=12.02, overall=12.02 ]	(577.51324, 15762.482)(578.51624, 1984.0898)
N-(2-hydroxyhexadecanoyl)-phytosphingosine	2734397	2560775	2993532	3206046	3962099	4017979	1	1	1	1747334	2286136	2492112	1	1	1	1	1	1	N-(2-hydroxyhexadecanoyl)-phytosphingosine [ C34 H69 N O5, tgt=12.02, overall=12.02 ]	(577.51324, 15762.482)(578.51624, 1984.0898)
C37-phenolphthiocerol A	3031928	2961374	2994279	3774891	4173475	4147016	1	1	1	1752877	2400225	2713603	1	1	1	1	1	1	C37-phenolphthiocerol A [ C37 H68 O4, tgt=51.50, overall=51.50 ]	(577.51324, 16269.033)(578.51624, 2192.1567)
1-oleoyl-2-palmitoyl-glycerol	3031928	2961374	2994279	3774891	4173475	4147016	1	1	1	1752877	2400225	2713603	1	1	1	1	1	1	1-oleoyl-2-palmitoyl-glycerol [ C37 H70 O5, tgt=51.50, overall=51.50 ]	(577.51324, 16269.033)(578.51624, 2192.1567)
cucurbitacin A	366170	1	370264	1	1	1	1	1	1	1	1	77906	1	1	1	1	94604	96269	cucurbitacin A [ C32 H46 O9, tgt=27.50, overall=27.50 ]	(578.32275, 295.405)(557.3147, 1879.4901)(560.3073, 1590.1)(576.33905, 6274.035)(562.3382, 17176.156)(563.34033, 868.645)
ceftriaxone	850668	844043	845690	657101	654256	671558	1522587	1534816	1544247	977563	1074420	1045254	1248489	1274356	1301365	1465146	1469281	1451712	ceftriaxone [ C18 H16 N8 O7 S3, tgt=38.19, overall=38.19 ]	(581.0142, 364.6467)(557.0058, 48538.098)(558.0077, 3261.4048)
&gamma\-solanine	1	1	1	1	1	1	316535	313307	323346	1	1	1	1	1	1	1	1	1	&gamma\-solanine [ C33 H54 N O6, tgt= ]	(583.3755, 14779.3)(584.38794, 1676.44)
&gamma\-chaconine	1	1	1	1	1	1	316535	313307	323346	1	1	1	1	1	1	1	1	1	&gamma\-chaconine [ C33 H54 N O6, tgt= ]	(583.3755, 14779.3)(584.38794, 1676.44)
arbekacin	839323	795051	818826	597065	564103	573957	1265966	1258756	1262919	1058344	1150075	1117914	827084	879437	905641	1722629	1837220	1782541	arbekacin [ C22 H49 N6 O10, tgt=62.85, overall=62.85 ]	(584.3505, 19995.453)(585.3527, 2324.8801)(562.3374, 33904.164)(563.3396, 2906.8774)
iN/isup1/sup-(3*4-dihydroxybenzoyl)-iN/isup8/sup*iN/i'sup8/sup-citryl-bis(spermidine)	1660881	1613860	1678018	1164986	1097560	1111018	1923249	1911772	1913710	2285076	2434165	2461417	1790976	1849420	1903087	2673506	2749790	2716468	iN/isup1/sup-(3*4-dihydroxybenzoyl)-iN/isup8/sup*iN/i'sup8/sup-citryl-bis(spermidine) [ C27 H48 N6 O8, tgt=46.80, overall=46.80 ]	(584.3505, 52630.957)(585.3528, 6018.3604)(609.34204, 11510.032)(589.3202, 5506.1553)
desferrioxamine B	1519911	1436004	1494309	1067077	1014763	1042970	1732173	2364909	1711946	1883568	2049844	2074064	1603373	1679463	1723478	2441309	2507495	2458144	desferrioxamine B [ C25 H49 N6 O8, tgt=60.58, overall=60.58 ]	(584.3506, 64683.605)(585.3528, 7673.385)
1*2-dilauroyl-phosphatidyl-ethanolamine	1	1	1	952478	1	1	1	1	1	1	1	1	1	1	1	1	2106752	2070077	1*2-dilauroyl-phosphatidyl-ethanolamine [ C29 H58 N O8 P, tgt= ]	(584.3516, 73714.54)(585.3538, 8940.003)
3-iO/i-&beta\-D-glucosyl-diosgenin	1	1	1	1	1	1	1	1	1	1	1	1	1	1	1	1	94604	96269	3-iO/i-&beta\-D-glucosyl-diosgenin [ C33 H52 O8, tgt= ]	(584.3518, 111865.11)(585.35394, 14809.98)
2-palmitoyl-trehalose	918482	890739	918396	634362	626599	637087	1066268	1055489	1051018	1205995	1308487	1285236	946781	989372	1012860	1463269	1371780	1474679	2-palmitoyl-trehalose [ C28 H52 O12, tgt=53.04, overall=53.04 ]	(584.3521, 32561.47)(585.3542, 3890.38)(562.3374, 33560.418)(563.3396, 2848.7222)(584.3506, 42538.29)(585.35266, 5376.064)(607.6387, 1339.8672)(608.6812, 226.18)(609.3405, 273.33)(587.329, 7105.876)
tomatidine galactoside	1	1	1	1	1	1	356151	346910	351116	382374	388557	369947	489601	503990	508612	408378	410593	421962	tomatidine galactoside [ C33 H55 N O7, tgt=33.17, overall=33.17 ]	(584.40656, 8628.637)(601.3941, 11805.26)(585.63226, 8906.806)
soyasapogenol-DDMP	705201	675631	676203	569684	558238	528769	2657800	2629097	2647479	1	1	1	558905	590009	614732	1120774	1164119	1129960	soyasapogenol-DDMP [ C36 H55 O6, tgt=49.98, overall=49.98 ]	(584.40955, 17109.105)(585.4126, 2524.065)(584.4101, 25910.602)(585.4129, 4712.852)(589.365, 3469.6238)(594.3935, 247.47334)
halocynthiaxanthin	542486	520506	523859	471482	466747	469044	1886961	1870489	1863680	276430	285848	282993	460360	482107	488538	853387	881739	867944	halocynthiaxanthin [ C40 H56 O4, tgt=2.46, overall=2.46 ]	(584.4098, 21781.709)(585.4129, 4227.8794)(628.32043, 9183.42)(629.1876, 8668.908)(629.4385, 5583.9854)
4*4-dihydroxyzeaxanthin	542486	520506	523859	471482	466747	469044	1886961	1870489	1863680	276430	285848	282993	460360	482107	488538	853387	881739	867944	4*4-dihydroxyzeaxanthin [ C40 H56 O4, tgt=2.46, overall=2.46 ]	(584.4098, 21781.709)(585.4129, 4227.8794)(628.32043, 9183.42)(629.1876, 8668.908)(629.4385, 5583.9854)
nostoxanthin	542486	520506	523859	471482	466747	469044	1886961	1870489	1863680	276430	285848	282993	460360	482107	488538	853387	881739	867944	nostoxanthin [ C40 H56 O4, tgt=2.46, overall=2.46 ]	(584.4098, 21781.709)(585.4129, 4227.8794)(628.32043, 9183.42)(629.1876, 8668.908)(629.4385, 5583.9854)
violaxanthin	542486	520506	523859	471482	466747	469044	1886961	1870489	1863680	276430	285848	282993	460360	482107	488538	853387	881739	867944	violaxanthin [ C40 H56 O4, tgt=2.46, overall=2.46 ]	(584.4098, 21781.709)(585.4129, 4227.8794)(628.32043, 9183.42)(629.1876, 8668.908)(629.4385, 5583.9854)
capsanthin-5*6-epoxide	542486	520506	523859	471482	466747	469044	1886961	1870489	1863680	276430	285848	282993	460360	482107	488538	853387	881739	867944	capsanthin-5*6-epoxide [ C40 H56 O4, tgt=2.46, overall=2.46 ]	(584.4098, 21781.709)(585.4129, 4227.8794)(628.32043, 9183.42)(629.1876, 8668.908)(629.4385, 5583.9854)
9'-icis/i-neoxanthin	542486	520506	523859	471482	466747	469044	1886961	1870489	1863680	276430	285848	282993	460360	482107	488538	853387	881739	867944	9'-icis/i-neoxanthin [ C40 H56 O4, tgt=2.46, overall=2.46 ]	(584.4098, 21781.709)(585.4129, 4227.8794)(628.32043, 9183.42)(629.1876, 8668.908)(629.4385, 5583.9854)
capsorubin	542486	520506	523859	471482	466747	469044	1886961	1870489	1863680	276430	285848	282993	460360	482107	488538	853387	881739	867944	capsorubin [ C40 H56 O4, tgt=2.46, overall=2.46 ]	(584.4098, 21781.709)(585.4129, 4227.8794)(628.32043, 9183.42)(629.1876, 8668.908)(629.4385, 5583.9854)
oscillol	542486	520506	523859	471482	466747	469044	1886961	1870489	1863680	276430	285848	282993	460360	482107	488538	853387	881739	867944	oscillol [ C40 H56 O4, tgt=2.46, overall=2.46 ]	(584.4098, 21781.709)(585.4129, 4227.8794)(628.32043, 9183.42)(629.1876, 8668.908)(629.4385, 5583.9854)
9-icis/i-violaxanthin	542486	520506	523859	471482	466747	469044	1886961	1870489	1863680	276430	285848	282993	460360	482107	488538	853387	881739	867944	9-icis/i-violaxanthin [ C40 H56 O4, tgt=2.46, overall=2.46 ]	(584.4098, 21781.709)(585.4129, 4227.8794)(628.32043, 9183.42)(629.1876, 8668.908)(629.4385, 5583.9854)
itrans/i-neoxanthin	542486	520506	523859	471482	466747	469044	1886961	1870489	1863680	276430	285848	282993	460360	482107	488538	853387	881739	867944	itrans/i-neoxanthin [ C40 H56 O4, tgt=2.46, overall=2.46 ]	(584.4098, 21781.709)(585.4129, 4227.8794)(628.32043, 9183.42)(629.1876, 8668.908)(629.4385, 5583.9854)
7*8-dihydro-neoxanthin	624960	606709	603633	538122	526500	529152	2269740	2256885	2249433	276430	285848	282993	526963	551657	564445	1004043	1042087	1018804	7*8-dihydro-neoxanthin [ C40 H58 O4, tgt=41.27, overall=41.27 ]	(584.4098, 22531.887)(585.4129, 4430.96)(628.43536, 12621.369)(629.43835, 3416.5076)
3-hexaprenyl-4-amino-5-hydroxybenzoate	565126	543436	546209	481307	471810	468662	1955160	1926700	1921540	1	1	1	460297	482100	488535	852803	881999	867985	3-hexaprenyl-4-amino-5-hydroxybenzoate [ C37 H54 N O3, tgt=21.33, overall=21.33 ]	(584.41003, 23119.412)(585.4129, 4058.428)
brassicasterol 3-O-&beta\-D-glucoside	565126	543436	546209	481307	471810	468662	1955160	1926700	1921540	1	1	1	460297	482100	488535	852803	881999	867985	brassicasterol 3-O-&beta\-D-glucoside [ C34 H56 O6, tgt=14.51, overall=14.51 ]	(584.41003, 23119.412)(585.4129, 4058.428)
3*4'-dihydroxyechinenone	542486	520506	523859	471482	466747	469044	1886961	1870489	1863680	1	1	1	460360	482107	488538	853387	881739	867944	3*4'-dihydroxyechinenone [ C40 H54 O3, tgt=40.89, overall=40.89 ]	(584.41003, 23915.285)(585.4129, 4227.8794)
fritschiellaxanthin	542486	520506	523859	471482	466747	469044	1886961	1870489	1863680	1	1	1	460360	482107	488538	853387	881739	867944	fritschiellaxanthin [ C40 H54 O3, tgt=40.89, overall=40.89 ]	(584.41003, 23915.285)(585.4129, 4227.8794)
diadinoxanthin	542486	520506	523859	471482	466747	469044	1886961	1870489	1863680	1	1	1	460360	482107	488538	853387	881739	867944	diadinoxanthin [ C40 H54 O3, tgt=40.89, overall=40.89 ]	(584.41003, 23915.285)(585.4129, 4227.8794)
flexixanthin	542486	520506	523859	471482	466747	469044	1886961	1870489	1863680	1	1	1	460360	482107	488538	853387	881739	867944	flexixanthin [ C40 H54 O3, tgt=40.89, overall=40.89 ]	(584.41003, 23915.285)(585.4129, 4227.8794)
adonixanthin	542486	520506	523859	471482	466747	469044	1886961	1870489	1863680	1	1	1	460360	482107	488538	853387	881739	867944	adonixanthin [ C40 H54 O3, tgt=40.89, overall=40.89 ]	(584.41003, 23915.285)(585.4129, 4227.8794)
2-hexaprenyl-3-methyl-6-methoxy-1*4-benzoquinone	542486	520506	523859	471482	466747	469044	1886961	1870489	1868780	1	1	1	460360	482107	488538	853387	881739	867944	2-hexaprenyl-3-methyl-6-methoxy-1*4-benzoquinone [ C38 H56 O3, tgt=25.59, overall=25.59 ]	(584.41003, 23915.285)(585.4129, 4227.8794)
3-demethylubiquinol-6	542486	520506	523859	471482	466747	469044	1886961	1870489	1868780	1	1	1	460360	482107	488538	853387	881739	867944	3-demethylubiquinol-6 [ C38 H58 O4, tgt=25.59, overall=25.59 ]	(584.41003, 23915.285)(585.4129, 4227.8794)
4'*4'-dihydroxyechinenone	542486	520506	523859	471482	466747	469044	1886961	1870489	1863680	1	1	1	460360	482107	488538	853387	881739	867944	4'*4'-dihydroxyechinenone [ C40 H54 O3, tgt=40.89, overall=40.89 ]	(584.41003, 23915.285)(585.4129, 4227.8794)
loroxanthin	624960	606709	603633	538122	526500	529152	2269740	2256885	2249433	1	1	1	526963	551657	564445	1004043	1042087	1018804	loroxanthin [ C40 H56 O3, tgt=11.98, overall=11.98 ]	(584.41003, 24815.5)(585.4129, 4430.96)
caloxanthin	624960	606709	603633	538122	526500	529152	2269740	2256885	2249433	1	1	1	526963	551657	564445	1004043	1042087	1018804	caloxanthin [ C40 H56 O3, tgt=11.98, overall=11.98 ]	(584.41003, 24815.5)(585.4129, 4430.96)
myxol	624960	606709	603633	538122	526500	529152	2269740	2256885	2249433	1	1	1	526963	551657	564445	1004043	1042087	1018804	myxol [ C40 H56 O3, tgt=11.98, overall=11.98 ]	(584.41003, 24815.5)(585.4129, 4430.96)
antheraxanthin	624960	606709	603633	538122	526500	529152	2269740	2256885	2249433	1	1	1	526963	551657	564445	1004043	1042087	1018804	antheraxanthin [ C40 H56 O3, tgt=11.98, overall=11.98 ]	(584.41003, 24815.5)(585.4129, 4430.96)
capsanthin	624960	606709	603633	538122	526500	529152	2269740	2256885	2249433	1	1	1	526963	551657	564445	1004043	1042087	1018804	capsanthin [ C40 H56 O3, tgt=11.98, overall=11.98 ]	(584.41003, 24815.5)(585.4129, 4430.96)
4-hydroxyzeaxanthin	624960	606709	603633	538122	526500	529152	2269740	2256885	2249433	1	1	1	526963	551657	564445	1004043	1042087	1018804	4-hydroxyzeaxanthin [ C40 H56 O3, tgt=11.98, overall=11.98 ]	(584.41003, 24815.5)(585.4129, 4430.96)
dihydroxydeoxyflexixanthin	624960	606709	603633	538122	526500	529152	2269740	2256885	2249433	1	1	1	526963	551657	564445	1004043	1042087	1018804	dihydroxydeoxyflexixanthin [ C40 H56 O3, tgt=11.98, overall=11.98 ]	(584.41003, 24815.5)(585.4129, 4430.96)
adonirubin	1	1	1	1	1	1	1	1	1	236964	236494	234611	335908	338980	339744	303009	195505	308225	adonirubin [ C40 H52 O3, tgt=8.95, overall=8.95 ]	(586.3845, 8385.52)(588.37024, 1627.6489)
2-hydroxycanthaxanthin	1	1	1	1	1	1	1	1	1	236964	236494	234611	335908	338980	339744	303009	195505	308225	2-hydroxycanthaxanthin [ C40 H52 O3, tgt=8.95, overall=8.95 ]	(586.3845, 8385.52)(588.37024, 1627.6489)
UDP-&alpha\-D-glucose	136362	129642	133997	101538	100430	101744	275117	279208	277187	146635	161394	155173	208075	221074	221475	244833	261801	253194	UDP-&alpha\-D-glucose [ C15 H22 N2 O17 P2, tgt=19.35, overall=19.35 ]	(587.0243, 10716.787)(572.01544, 24280.889)
UDP-&alpha\-D-galactose	136362	129642	133997	101538	100430	101744	275117	279208	277187	146635	161394	155173	208075	221074	221475	244833	261801	253194	UDP-&alpha\-D-galactose [ C15 H22 N2 O17 P2, tgt=19.35, overall=19.35 ]	(587.0243, 10716.787)(572.01544, 24280.889)
UDP-&alpha\-D-galactofuranose	136362	129642	133997	101538	100430	101744	275117	279208	277187	146635	161394	155173	208075	221074	221475	244833	261801	253194	UDP-&alpha\-D-galactofuranose [ C15 H22 N2 O17 P2, tgt=19.35, overall=19.35 ]	(587.0243, 10716.787)(572.01544, 24280.889)
UDP-4-deoxy-4-formamido-&beta\-L-arabinopyranose	1	1	1	1	1	1	137323	140016	140978	1	1	1	109409	110873	108751	131180	135094	132366	UDP-4-deoxy-4-formamido-&beta\-L-arabinopyranose [ C15 H21 N3 O16 P2, tgt= ]	(587.0245, 7314.8965)(566.00464, 7627.2207)
UDP-2-acetamido-2*6-dideoxy-&alpha\-D-ixylo/i-hex-4-ulose	1	1	1	1	1	1	1	1	1	1	99513	93118	174322	196522	213566	1	1	1	UDP-2-acetamido-2*6-dideoxy-&alpha\-D-ixylo/i-hex-4-ulose [ C17 H23 N3 O16 P2, tgt= ]	(587.05237, 3454.618)(572.04285, 3490.216)(616.0692, 18964.258)
UDP-6-deoxy-5*6-ene-GalNAc	1	1	1	1	1	1	1	1	1	1	99513	93118	174322	196522	213566	1	1	1	UDP-6-deoxy-5*6-ene-GalNAc [ C17 H23 N3 O16 P2, tgt= ]	(587.05237, 3454.618)(572.04285, 3490.216)(616.0692, 18964.258)
UDP-2-acetamido-2*6-dideoxy-&beta\-L-iarabino/i-hex-4-ulose	1	1	1	1	1	1	1	1	1	1	99513	93118	174322	196522	213566	1	1	1	UDP-2-acetamido-2*6-dideoxy-&beta\-L-iarabino/i-hex-4-ulose [ C17 H23 N3 O16 P2, tgt= ]	(587.05237, 3454.618)(572.04285, 3490.216)(616.0692, 18964.258)
UDP-2-acetamido-2*6-dideoxy-&beta\-L-ilyxo/i-4-hexulose	1	1	1	1	1	1	1	1	1	1	99513	93118	174322	196522	213566	1	1	1	UDP-2-acetamido-2*6-dideoxy-&beta\-L-ilyxo/i-4-hexulose [ C17 H23 N3 O16 P2, tgt= ]	(587.05237, 3454.618)(572.04285, 3490.216)(616.0692, 18964.258)
UDP-6-deoxy-5*6-ene-iN/i-acetyl-D-glucosamine	1	1	1	1	1	1	1	1	1	1	99513	93118	174322	196522	213566	1	1	1	UDP-6-deoxy-5*6-ene-iN/i-acetyl-D-glucosamine [ C17 H23 N3 O16 P2, tgt= ]	(587.05237, 3454.618)(572.04285, 3490.216)(616.0692, 18964.258)
UDP-iN/i-acetyl-&alpha\-D-glucosamine	1	1	1	1	1	1	1	1	1	1	99513	93118	174322	196522	213566	1	1	1	UDP-iN/i-acetyl-&alpha\-D-glucosamine [ C17 H25 N3 O17 P2, tgt= ]	(587.05237, 3454.618)(631.07825, 7230.2446)(632.0616, 4203.57)(616.0692, 18964.258)
UDP-iN/i-acetyl-&alpha\-D-mannosamine	1	1	1	1	1	1	1	1	1	1	99513	93118	174322	196522	213566	1	1	1	UDP-iN/i-acetyl-&alpha\-D-mannosamine [ C17 H25 N3 O17 P2, tgt= ]	(587.05237, 3454.618)(631.07825, 7230.2446)(632.0616, 4203.57)(616.0692, 18964.258)
UDP-iN/i-acetyl-&alpha\-D-galactosamine	1	1	1	1	1	1	1	1	1	1	99513	93118	174322	196522	213566	1	1	1	UDP-iN/i-acetyl-&alpha\-D-galactosamine [ C17 H25 N3 O17 P2, tgt= ]	(587.05237, 3454.618)(631.07825, 7230.2446)(632.0616, 4203.57)(616.0692, 18964.258)
synechoxanthin	386416	374710	393741	120369	112830	119213	265469	281820	287755	276892	294209	293540	417050	400958	419612	97722	1	1	synechoxanthin [ C40 H42 O4, tgt=36.53, overall=36.53 ]	(587.71735, 2268.9727)(569.3067, 1378.7975)(587.3294, 7722.3164)(569.30774, 3379.5923)(609.3023, 12076.583)(610.305, 936.7522)
dihydrostreptomycin	368366	357692	375789	1	1	1	203317	204298	287755	271567	273178	280474	391719	377418	201462	293333	1	1	dihydrostreptomycin [ C21 H44 N7 O12, tgt=17.59, overall=17.59 ]	(588.2372, 4278.6924)(569.3067, 1585.58)(587.32855, 14076.949)(569.3077, 3619.54)(609.74994, 10180.307)(610.3052, 932.8499)
amikacin	1	1	1	1	1	1	446103	458161	457174	146074	134485	154770	1	1	1	126823	116268	118740	amikacin [ C22 H47 N5 O13, tgt=0.59, overall=0.59 ]	(589.3057, 9356.675)(575.3358, 11872.696)(576.07336, 1624.5175)
all-itrans/i-hexaprenyl diphosphate	1	1	1	1	1	1	1	1	1	198359	195659	1	1	1	1	180887	1	170824	all-itrans/i-hexaprenyl diphosphate [ C30 H49 O7 P2, tgt=18.99, overall=18.99 ]	(589.3071, 8117.52)(567.2938, 414.6)(586.98425, 12618.953)(588.6463, 11429.34)(589.3054, 9404.24)(611.3158, 463.16)
&omega\* mono-itrans/i* poly-icis/i-hexaprenyl diphosphate	1	1	1	1	1	1	1	1	1	198359	195659	1	1	1	1	180887	1	170824	&omega\* mono-itrans/i* poly-icis/i-hexaprenyl diphosphate [ C30 H49 O7 P2, tgt=18.99, overall=18.99 ]	(589.3071, 8117.52)(567.2938, 414.6)(586.98425, 12618.953)(588.6463, 11429.34)(589.3054, 9404.24)(611.3158, 463.16)
di-itrans/i*poly-icis/i-hexaprenyl diphosphate	1	1	1	1	1	1	1	1	1	198359	195659	1	1	1	1	180887	1	170824	di-itrans/i*poly-icis/i-hexaprenyl diphosphate [ C30 H49 O7 P2, tgt=18.99, overall=18.99 ]	(589.3071, 8117.52)(567.2938, 414.6)(586.98425, 12618.953)(588.6463, 11429.34)(589.3054, 9404.24)(611.3158, 463.16)
presqualene diphosphate	1	1	1	1	1	1	1	1	1	198359	195659	1	1	1	1	180887	1	170824	presqualene diphosphate [ C30 H49 O7 P2, tgt=18.99, overall=18.99 ]	(589.3071, 8117.52)(567.2938, 414.6)(586.98425, 12618.953)(588.6463, 11429.34)(589.3054, 9404.24)(611.3158, 463.16)
ulongamide F	938285	907757	958532	671711	617272	620238	1151651	1131258	1154685	508434	1	1546823	1	1104605	1155541	1598929	1623941	1641693	ulongamide F [ C30 H49 N5 O6 S, tgt=30.94, overall=30.94 ]	(589.32117, 3835.5154)(609.34204, 9007.741)(611.33716, 8269.874)(631.6397, 2176.4985)
(20S*22S*25S)-22*25-epoxyfurost-5-ene-3-&beta\*26-diol 3-o-&beta\-D-glucoside	372073	341894	376515	1	1	1	89822	128561	131114	124086	134118	145590	88676	100903	104680	107728	143996	145940	(20S*22S*25S)-22*25-epoxyfurost-5-ene-3-&beta\*26-diol 3-o-&beta\-D-glucoside [ C33 H52 O9, tgt=41.99, overall=41.99 ]	(595.3547, 2141.5833)(575.84204, 11073.7705)(576.3471, 791.2)(575.3446, 21468.504)(576.34686, 1529.0801)(619.61194, 2661.1833)(598.85486, 9092.562)(603.3505, 2765.2334)
glucosyl-4*4'-diaponeurosporenoate	1	1	1	1	1	1	169322	178326	179332	1	1	1	1	1	128003	147351	148698	148739	glucosyl-4*4'-diaponeurosporenoate [ C36 H50 O7, tgt= ]	(595.35504, 2059.9956)(617.3576, 5306.473)(603.3507, 2792.91)
ubiquinol-6	1	1	1	1	1	1	1	1	1	1	1	1	361717	338098	345862	350668	363994	356117	ubiquinol-6 [ C39 H60 O4, tgt= ]	(597.44257, 14673.106)(598.44556, 2243.6335)
5-iodo-dCTP	1	1	1	1	1	1	1	1	1	1	118744	132258	1	1	1	107307	113290	117021	5-iodo-dCTP [ C9 H11 I N3 O13 P3, tgt=34.05, overall=34.05 ]	(597.8495, 20742.809)(598.85205, 613.668)
3-heptaprenyl-4-hydroxybenzoate	1	1	1	1	1	1	1	1	1	1	1	1	101877	303055	111171	299672	311235	303390	3-heptaprenyl-4-hydroxybenzoate [ C42 H61 O3, tgt= ]	(598.115, 10404.651)(598.44574, 2321.5425)(641.46985, 16173.846)(642.4723, 2541.6)(619.45654, 6363.825)(622.4712, 616.84)
21*22-diprenylpaxilline	1	1	1	1	1	1	1	1	1	1	1	1	1	1	1	1	94604	96269	21*22-diprenylpaxilline [ C37 H49 N O4, tgt= ]	(598.3517, 469.62)(576.33905, 6274.035)
spirilloxanthin	1	1	1	1	1	1	1	1	1	1	1	1	101877	1	111171	1	1	1	spirilloxanthin [ C42 H60 O2, tgt= ]	(599.45935, 1882.04)(619.45654, 6363.825)
methoxyspheroidenone	1	1	1	1	1	1	1	1	1	1	1	1	101877	1	111171	1	1	1	methoxyspheroidenone [ C42 H62 O3, tgt= ]	(599.45935, 1882.04)(641.46985, 16173.846)(642.4723, 2541.6)(643.4852, 11678.195)(619.45654, 6363.825)
2-methoxy-6-iall trans/i-heptaprenyl-1*4-benzoquinol	1	1	1	1	1	1	135256	137144	1	1	1	97371	234711	236112	260774	114517	110649	115105	2-methoxy-6-iall trans/i-heptaprenyl-1*4-benzoquinol [ C42 H64 O3, tgt= ]	(599.46173, 313.79666)(623.5033, 474.74)(641.0279, 9026.454)(642.762, 2973.7356)(643.4853, 10027.518)(644.4814, 1292.1932)(621.4726, 8147.0703)(622.4715, 438.78)
UDP-2-acetamido-2-deoxy-&alpha\-D-iribo/i-hex-3-uluronate	130503	128020	132313	1	1	94783	306645	321591	313980	136417	144975	154771	225108	230471	229377	258691	272456	271653	UDP-2-acetamido-2-deoxy-&alpha\-D-iribo/i-hex-3-uluronate [ C17 H20 N3 O18 P2, tgt=7.65, overall=7.65 ]	(601.0308, 10344.7)(603.01624, 3091.9785)(618.02563, 1195.3401)(601.0315, 19439.729)(602.03326, 1287.1912)(603.01685, 6286.7676)
UDP-iN/i-acetyl-&alpha\-D-mannosaminuronate	253549	250464	258566	194951	192774	196892	572688	596076	591160	1	1	1	415253	428480	430410	499687	518575	511398	UDP-iN/i-acetyl-&alpha\-D-mannosaminuronate [ C17 H22 N3 O18 P2, tgt=44.20, overall=44.20 ]	(601.0314, 23956.209)(602.0333, 1248.3755)(618.02563, 1103.1178)
UDP-iN/i-acetyl-&alpha\-D-glucosaminouronate	253549	250464	258566	194951	192774	196892	572688	596076	591160	1	1	1	415253	428480	430410	499687	518575	511398	UDP-iN/i-acetyl-&alpha\-D-glucosaminouronate [ C17 H22 N3 O18 P2, tgt=44.20, overall=44.20 ]	(601.0314, 23956.209)(602.0333, 1248.3755)(618.02563, 1103.1178)
UDP-iN/i-acetyl-&alpha\-D-galactosaminouronate	253549	250464	258566	194951	192774	196892	572688	596076	591160	1	1	1	415253	428480	430410	499687	518575	511398	UDP-iN/i-acetyl-&alpha\-D-galactosaminouronate [ C17 H22 N3 O18 P2, tgt=44.20, overall=44.20 ]	(601.0314, 23956.209)(602.0333, 1248.3755)(618.02563, 1103.1178)
cyanidin 3-iO/i-(3''*6''-iO/i-dimalonyl-&beta\-glucopyranoside)	1	1	1	1	1	1	1	1	1	394348	400812	387071	547089	565249	572357	438889	432834	445513	cyanidin 3-iO/i-(3''*6''-iO/i-dimalonyl-&beta\-glucopyranoside) [ C27 H21 O17, tgt=34.54, overall=34.54 ]	(601.0594, 11635.174)(601.0604, 12487.755)(645.08563, 10749.278)(646.08704, 1013.3141)
cefoselis sulfate	1	1	1	1	1	1	1	1	1	394348	400812	387071	547089	565249	572357	438889	432834	445513	cefoselis sulfate [ C19 H22 N8 O10 S3, tgt=31.82, overall=31.82 ]	(601.0599, 13841.737)(618.0547, 900.3167)
(25S)-5&beta\-spirostan-3&beta\-ol 3-O-&beta\-D- glucoside	225755	218544	223330	166570	164572	176736	478704	490418	490306	243874	263787	260195	361338	369021	370095	428930	440047	431362	(25S)-5&beta\-spirostan-3&beta\-ol 3-O-&beta\-D- glucoside [ C33 H54 O8, tgt=12.11, overall=12.11 ]	(601.3655, 16745.453)(586.35614, 22135.41)(587.35803, 1912.0874)
okenone	1	1	1	1	1	1	1	1	1	382374	1	369947	1	1	1	1	1	1	okenone [ C41 H54 O2, tgt=5.30, overall=5.30 ]	(601.3937, 10914.035)(586.3843, 6843.545)
soyasapogenol-E-3-O-beta-glucoside	1	1	1	1	1	1	1	1	1	382374	388557	369947	489601	503990	508612	408378	410593	421962	soyasapogenol-E-3-O-beta-glucoside [ C36 H58 O8, tgt=21.97, overall=21.97 ]	(601.3938, 12195.714)(601.3948, 11024.351)(645.42, 11982.204)(647.40454, 702.55664)
soyasapogenol E-23-O-beta-glucoside	1	1	1	1	1	1	1	1	1	382374	388557	369947	489601	503990	508612	408378	410593	421962	soyasapogenol E-23-O-beta-glucoside [ C36 H58 O8, tgt=21.97, overall=21.97 ]	(601.3938, 12195.714)(601.3948, 11024.351)(645.42, 11982.204)(647.40454, 702.55664)
iO/i-glucosyl-tomatidine	1	1	1	1	1	1	1	1	1	382374	388557	369947	489601	503990	508612	408378	410593	421962	iO/i-glucosyl-tomatidine [ C33 H56 N O7, tgt=45.10, overall=45.10 ]	(601.3941, 11805.26)(586.3845, 7892.837)
hexaBromo-2*2'-bipyrrole	1	1	1	1	1	1	1	1	1	1	1	1	1	1	1	367848	496278	1	hexaBromo-2*2'-bipyrrole [ C8 H2 Br6 N2, tgt= ]	(601.5118, 4884.925)(603.5272, 3223.9849)
5-iO/i-&beta\-mycaminosyltylonolide	1487723	1473944	1499156	523776	518287	511308	1230407	1242355	1230314	1218689	1255654	1245031	1589260	1615412	1661706	701433	708991	705713	5-iO/i-&beta\-mycaminosyltylonolide [ C31 H52 N O10, tgt=27.63, overall=27.63 ]	(604.34784, 64665.242)(605.3506, 10597.424)(606.3524, 459.46503)
lividomycin B	2045525	2022802	2067363	1613825	644804	636202	1642059	1675457	1662449	2806689	2988658	2990432	2214638	2233374	2312272	896727	3423514	897027	lividomycin B [ C23 H50 N5 O13, tgt=45.64, overall=45.64 ]	(604.3479, 69525.37)(605.35065, 11492.65)(606.3524, 459.46503)(587.32025, 2710.0366)(606.3635, 84324.484)(607.3656, 11861.506)(609.3418, 15339.083)(587.329, 8740.13)(630.5288, 1193.11)(631.7499, 6971.991)(633.3305, 3811.445)(609.8641, 10336.263)(610.3053, 1239.8584)
desferrioxamine Gsub1/sub	229909	96272	100496	1	1	1	171248	180661	180753	198387	379956	187337	166452	176547	185579	165860	195550	187867	desferrioxamine Gsub1/sub [ C27 H50 N6 O10, tgt=47.18, overall=47.18 ]	(606.3623, 1630.5382)(644.3506, 377.265)(606.36316, 65072.293)(607.3656, 9678.678)(620.36395, 8228.633)
desferrioxamine E	1157946	1138969	1160013	166570	164572	842982	478704	490418	490306	1530116	1635258	1655805	361338	369021	370095	428930	440047	431362	desferrioxamine E [ C27 H48 N6 O9, tgt=54.56, overall=54.56 ]	(606.3631, 38508.973)(601.36584, 19626.043)(585.57623, 39342.32)(586.6875, 4272.4175)(588.34174, 8918.093)(609.34143, 6980.2812)
2-stearoyl-trehalose	1187985	1137246	1175167	202639	194016	196325	646212	643984	644129	527810	531332	535180	824288	836546	857382	280918	290529	294907	2-stearoyl-trehalose [ C30 H56 O12, tgt=56.82, overall=56.82 ]	(608.3789, 31083.031)(609.3816, 4494.137)
apicidin D2	3688454	3583902	3636833	962493	927087	928763	2197011	2174187	2183562	2447469	2478695	2451172	2919319	2935806	2993365	1188210	1200939	1199833	apicidin D2 [ C34 H51 N5 O6, tgt=74.49, overall=74.49 ]	(608.37897, 23007.861)(609.3816, 3441.1057)(648.3738, 66144.9)(649.3765, 12521.622)(650.37805, 1239.337)
linoleyl-AMP	258419	251195	263611	1	1	1	1	1	1	215653	225175	225972	300846	284338	296841	1	1	1	linoleyl-AMP [ C28 H43 N5 O8 P, tgt=11.94, overall=11.94 ]	(609.3023, 15721.306)(610.305, 1119.3345)
sucrose-2-(2-methyl)butyryl-4-(2-methyl)butyryl-3-(4-methyl)pentanoate	258419	251195	263611	1	1	1	1	1	1	1	225175	225972	300846	284338	296841	1	1	1	sucrose-2-(2-methyl)butyryl-4-(2-methyl)butyryl-3-(4-methyl)pentanoate [ C28H48O14, tgt= ]	(609.30237, 15958.1045)(610.30505, 1215.4926)
apicidin B	291388	281690	560547	375197	110441	112404	670479	661051	678118	873231	898609	545998	658068	662395	680207	937034	945664	959018	apicidin B [ C33 H47 N5 O6, tgt=35.33, overall=35.33 ]	(609.342, 7477.846)(611.3468, 3026.55)(598.35065, 2440.0952)(633.3415, 8450.878)(620.3639, 4452.6973)
(L-firefly luciferyl)adenylate	1	1	1	1	1	1	131874	131191	144090	1	1	1	1	86326	84339	91311	99159	105192	(L-firefly luciferyl)adenylate [ C21 H19 N7 O9 P S2, tgt= ]	(610.03, 498.205)(631.29565, 3713.5378)(618.0258, 1161.53)
(D-firefly luciferyl)adenylate	1	1	1	1	1	1	131874	131191	144090	1	1	1	1	86326	84339	91311	99159	105192	(D-firefly luciferyl)adenylate [ C21 H19 N7 O9 P S2, tgt= ]	(610.03, 498.205)(631.29565, 3713.5378)(618.0258, 1161.53)
3*3'*5'-triiodothyronamine	1	1	1	1	1	1	1	1	1	1	917132	1	1	1	1	941598	1	1	3*3'*5'-triiodothyronamine [ C14 H13 I3 N O2, tgt=15.33, overall=15.33 ]	(611.8251, 4650.125)(589.806, 1321.755)
3*3'*5-triiodothyronamine	1	1	1	1	1	1	1	1	1	1	917132	1	1	1	1	941598	1	1	3*3'*5-triiodothyronamine [ C14 H13 I3 N O2, tgt=15.33, overall=15.33 ]	(611.8251, 4650.125)(589.806, 1321.755)
GDP-&alpha\-D-mannuronate	130503	128020	132313	1	1	94783	306645	321591	313980	136417	144975	154771	225108	230471	229377	258691	272456	271653	GDP-&alpha\-D-mannuronate [ C16 H20 N5 O17 P2, tgt=28.02, overall=28.02 ]	(616.0406, 11616.789)(618.02563, 1195.3401)(601.0312, 15460.654)(602.03326, 1287.1912)
GDP-6-deoxy-4-keto-L-iribo/i-heptose	1	1	1	1	1	1	1	1	1	492369	482211	473415	617706	636341	639556	500602	497920	510448	GDP-6-deoxy-4-keto-L-iribo/i-heptose [ C17 H23 N5 O16 P2, tgt=47.40, overall=47.40 ]	(616.06946, 14900.614)(618.0547, 941.1533)(601.05994, 12085.154)(603.0466, 2370.72)
GDP-6-deoxy-4-keto-D-ilyxo/i-heptose	1	1	1	1	1	1	1	1	1	492369	482211	473415	617706	636341	639556	500602	497920	510448	GDP-6-deoxy-4-keto-D-ilyxo/i-heptose [ C17 H23 N5 O16 P2, tgt=47.40, overall=47.40 ]	(616.06946, 14900.614)(618.0547, 941.1533)(601.05994, 12085.154)(603.0466, 2370.72)
GDP-6-deoxy-4-keto-L-ixylo/i-heptose	1	1	1	1	1	1	1	1	1	492369	482211	473415	617706	636341	639556	500602	497920	510448	GDP-6-deoxy-4-keto-L-ixylo/i-heptose [ C17 H23 N5 O16 P2, tgt=47.40, overall=47.40 ]	(616.06946, 14900.614)(618.0547, 941.1533)(601.05994, 12085.154)(603.0466, 2370.72)
GDP-6-deoxy-4-keto-D-iarabino/i-heptose	1	1	1	1	1	1	1	1	1	492369	482211	473415	617706	636341	639556	500602	497920	510448	GDP-6-deoxy-4-keto-D-iarabino/i-heptose [ C17 H23 N5 O16 P2, tgt=47.40, overall=47.40 ]	(616.06946, 14900.614)(618.0547, 941.1533)(601.05994, 12085.154)(603.0466, 2370.72)
corilagin	1	1	1	1	1	1	1	1	1	492369	482211	473415	652168	664792	678734	500602	497920	510448	corilagin [ C27 H22 O18, tgt=47.30, overall=47.30 ]	(616.06946, 14900.614)(660.0951, 10753.699)(662.08014, 697.6567)(645.0855, 12461.508)
delphinidin 3-iO/i-(3''*6''-iO/i-dimalonyl-&beta\-glucopyranoside)	1	1	1	1	1	1	1	1	1	492369	482211	473415	652168	664792	678734	500602	497920	510448	delphinidin 3-iO/i-(3''*6''-iO/i-dimalonyl-&beta\-glucopyranoside) [ C27 H22 O18, tgt=47.30, overall=47.30 ]	(616.06946, 14900.614)(660.0951, 10753.699)(662.08014, 697.6567)(645.0855, 12461.508)
GDP-D-iglycero/i-&alpha\-D-imanno/i-heptose	1	1	1	1	1	1	1	1	1	1	1	1	617706	636341	639556	1	1	1	GDP-D-iglycero/i-&alpha\-D-imanno/i-heptose [ C17 H25 N5 O17 P2, tgt=46.35, overall=46.35 ]	(616.0695, 17300.283)(662.08014, 697.6567)
destruxin B	79174	1	82713	1	1	1	241941	256973	255087	98309	107741	111810	177301	182859	178843	214005	219166	220528	destruxin B [ C30 H51 N5 O7, tgt=45.61, overall=45.61 ]	(616.3746, 5468.863)(601.36554, 14628.429)
2-hydroxyastaxanthin	1	1	1	1	1	1	1	1	1	1	1	1	180318	188893	186000	1	148698	148878	2-hydroxyastaxanthin [ C40 H52 O5, tgt= ]	(616.3923, 8545.389)(617.38666, 7500.6934)(595.3561, 1883.02)(601.39435, 16857.67)(617.3584, 5116.115)
apicidin E	1	1	1	1	1	1	1	1	1	1	1	1	173670	176913	185968	1	1	1	apicidin E [ C34 H51 N5 O5, tgt= ]	(616.4034, 10451.817)(632.396, 7557.357)(617.38666, 7668.797)
4'*4'-dihydroxyadonixanthin	1	1	1	1	1	1	1	1	1	196268	192749	191407	271034	276576	276649	199147	204143	211306	4'*4'-dihydroxyadonixanthin [ C40 H54 O5, tgt=21.81, overall=21.81 ]	(616.4034, 7919.8696)(601.39417, 13603.929)
amarouciaxanthin A	1	1	1	1	1	1	1	1	1	196268	192749	191407	271034	276576	276649	199147	204143	211306	amarouciaxanthin A [ C40 H54 O5, tgt=21.81, overall=21.81 ]	(616.4034, 7919.8696)(601.39417, 13603.929)
2*3*2'*3'-tetrahydroxy-&beta\*&beta\-caroten-4-one	1	1	1	1	1	1	1	1	1	196268	192749	191407	271034	276576	276649	199147	204143	211306	2*3*2'*3'-tetrahydroxy-&beta\*&beta\-caroten-4-one [ C40 H54 O5, tgt=21.81, overall=21.81 ]	(616.4034, 7919.8696)(601.39417, 13603.929)
CHAPS	1	1	1	1	1	1	1	1	1	196268	192749	191407	271034	276576	276649	199147	204143	211306	CHAPS [ C32 H58 N2 O7 S, tgt=28.02, overall=28.02 ]	(616.4034, 7919.8696)(617.38776, 4762.875)(601.39417, 13603.929)
phorbol 13-acetate 12-myristate	1	1	1	1	1	1	1	1	1	348182	339603	328751	451352	465469	462649	330702	334483	346614	phorbol 13-acetate 12-myristate [ C36 H56 O8, tgt=41.50, overall=41.50 ]	(616.4034, 8363.374)(617.3869, 5724.5117)(601.3933, 12953.65)(601.3944, 14256.178)(645.4199, 16082.637)
1-myristoyl-2-palmitoleoyl-isn/i-glycerol 3-phosphate	1	1	1	1	1	1	1	1	1	348182	339603	328751	451352	465469	462649	330702	334483	346614	1-myristoyl-2-palmitoleoyl-isn/i-glycerol 3-phosphate [ C33 H61 O8 P, tgt=37.12, overall=37.12 ]	(616.4034, 8363.374)(617.3869, 5724.5117)(601.39417, 13966.727)(645.4199, 16082.637)
fucoxanthinol	1	1	1	1	1	1	1	1	1	348182	332089	328751	451352	465469	462649	330702	334483	346614	fucoxanthinol [ C40 H56 O5, tgt=47.03, overall=47.03 ]	(616.4034, 8363.374)(617.3869, 5724.5117)(601.39435, 14046.942)(645.4199, 16082.637)
8*8-dihydroxy-itrans/i-neoxanthin	1	1	1	1	1	1	1	1	1	348182	332089	328751	451352	465469	462649	330702	334483	346614	8*8-dihydroxy-itrans/i-neoxanthin [ C40 H58 O6, tgt=47.28, overall=47.28 ]	(616.4034, 8363.374)(617.3869, 5724.5117)(660.429, 5767.3877)(661.4123, 3127.5645)(645.4199, 16082.637)
soyasapogenol B-3-iO/i-&beta\-glucuronide	1	1	1	1	1	1	1	1	1	348182	339603	328751	451352	465469	462649	330702	334483	346614	soyasapogenol B-3-iO/i-&beta\-glucuronide [ C36 H57 O9, tgt=14.07, overall=14.07 ]	(616.4034, 8363.374)(617.3869, 5724.5117)(661.4123, 3127.5645)
hederagenin-3-O-glucoside	1	1	1	1	1	1	1	1	1	348182	339603	328751	451352	465469	462649	330702	334483	346614	hederagenin-3-O-glucoside [ C36 H57 O9, tgt=14.07, overall=14.07 ]	(616.4034, 8363.374)(617.3869, 5724.5117)(661.4123, 3127.5645)
hederagenin-28-O-beta-glucoside	1	1	1	1	1	1	1	1	1	348182	339603	328751	451352	465469	462649	330702	334483	346614	hederagenin-28-O-beta-glucoside [ C36 H58 O9, tgt=38.27, overall=38.27 ]	(616.4034, 8363.374)(617.3869, 5724.5117)(661.4123, 3127.5645)(645.4199, 16082.637)
ADP-5-ethyl-4-methylthiazole-2-carboxylate	1	1	1	1	1	1	307695	322011	314891	1	1	1	225693	231051	229542	259593	273405	272741	ADP-5-ethyl-4-methylthiazole-2-carboxylate [ C17 H19 N6 O12 P2 S, tgt=7.42, overall=7.42 ]	(618.02563, 1191.9534)(603.01685, 6336.973)
UDP-2-acetamido-3-amino-2*3-dideoxy-&alpha\-D-glucuronate	1	1	1	1	1	1	1	1	1	394348	400812	387071	547089	565249	572357	438889	432834	445513	UDP-2-acetamido-3-amino-2*3-dideoxy-&alpha\-D-glucuronate [ C17 H24 N4 O17 P2, tgt=43.62, overall=43.62 ]	(618.0547, 900.3167)(601.05994, 12014.099)(647.0713, 3198.0503)
neomycin C	104315	101670	106617	523776	518287	511308	130562	134687	130368	164751	182345	204208	128517	134971	142640	221379	218322	229736	neomycin C [ C23 H52 N6 O13, tgt=60.82, overall=60.82 ]	(620.3637, 8414.12)(604.3483, 30653.297)(605.35114, 3985.9402)(606.3633, 40426.39)(607.3656, 4600.087)(644.3509, 630.8675)(631.3549, 26345.441)
neomycin B	104315	101670	106617	1	1	1	130562	134687	130368	164751	182345	204208	128517	134971	142640	221379	218322	229736	neomycin B [ C23 H52 N6 O13, tgt=60.82, overall=60.82 ]	(620.3637, 8414.12)(606.3633, 40426.39)(607.3656, 4600.087)(644.3509, 630.8675)(631.3549, 26345.441)
lolitriol	104315	101670	106617	1	1	1	130562	134687	130368	159532	171081	175662	128517	134971	137479	181937	188784	189118	lolitriol [ C37 H49 N O7, tgt=46.53, overall=46.53 ]	(620.3637, 9066.408)(606.3633, 43675.246)(607.3656, 4994.3755)
demethylmenaquinol-7	1	1	1	1	1	1	1	1	1	188433	198635	250676	412318	419639	438926	262711	242857	264751	demethylmenaquinol-7 [ C45 H64 O2, tgt=47.07, overall=47.07 ]	(621.4724, 5094.772)(663.4827, 16242.268)(664.4854, 2822.2456)(665.4978, 6309.6475)(641.4698, 11298.371)(642.47253, 1690.636)
sucrose-2-(2-methyl)butyryl-4-(2-methyl)butyryl-3-(6-methyl)heptanoate	1	1	1	1	1	1	1	1	1	1	171081	175662	1	1	1	1	1	1	sucrose-2-(2-methyl)butyryl-4-(2-methyl)butyryl-3-(6-methyl)heptanoate [ C30 H52 O14, tgt=42.25, overall=42.25 ]	(622.338, 1243.215)(642.37524, 1753.4)
6'''-deamino-6'''-hydroxyneomycin C	1	1	1	1	1	1	130562	134687	130368	181321	198886	216430	1	1	142640	221379	199197	229736	6'''-deamino-6'''-hydroxyneomycin C [ C23 H50 N5 O14, tgt=41.09, overall=41.09 ]	(622.3388, 909.6772)(609.34174, 6329.493)(630.32245, 1204.157)
paromomycin	1	1	1	1	1	1	130562	134687	130368	181321	198886	216430	1	1	142640	221379	199197	229736	paromomycin [ C23 H50 N5 O14, tgt=41.09, overall=41.09 ]	(622.3388, 909.6772)(609.34174, 6329.493)(630.32245, 1204.157)
dilauroylphosphatidylcholine	89938	92367	1	1	1	1	286261	274846	278433	502691	498951	479537	622494	648148	655659	460201	472782	471081	dilauroylphosphatidylcholine [ C32 H64 N O8 P, tgt=11.90, overall=11.90 ]	(622.44543, 2808.836)(645.4199, 15943.224)(629.33563, 13491.452)(630.5107, 928.8561)
dihydroisopentenyldehydrorhodopin	1	1	1	1	1	1	144934	142998	1	1	1	1	1	1	1	1	1	1	dihydroisopentenyldehydrorhodopin [ C45 H66 O, tgt= ]	(623.5033, 504.41)(645.49713, 8368.385)
2*3*2'*3'-tetrahydroxy-&beta\*&beta\-carotene-4*4'-dione	3026880	2974118	3068306	2327012	2267410	2232908	3733379	3709769	3713141	4012288	4362201	4351410	3589213	3717543	3770135	4742106	4936788	4872707	2*3*2'*3'-tetrahydroxy-&beta\*&beta\-carotene-4*4'-dione [ C40 H52 O6, tgt=58.78, overall=58.78 ]	(628.37665, 95627.164)(629.37885, 14702.77)(653.3679, 17871.871)(654.3695, 213.18)(633.3426, 10360.899)
apicidin	4255730	4200810	4308872	3306902	3237567	3223139	5179114	5129317	5118866	5451142	5945833	5879582	4917534	5112618	5172643	6573693	3549822	6760758	apicidin [ C34 H49 N5 O6, tgt=51.97, overall=51.97 ]	(628.3779, 35791.95)(629.3802, 5330.8)(628.3765, 77167.94)(629.37885, 12179.55)(606.3636, 68506.04)(607.3659, 9105.564)(651.3905, 7304.8447)(631.35504, 13470.369)
1-palmitoyl-2-palmitoleoyl-isn/i-glycerol 3-phosphate	262597	267110	258261	234229	229037	232370	1131125	1119750	1119076	166797	173215	169305	276755	294546	298230	494760	500722	488864	1-palmitoyl-2-palmitoleoyl-isn/i-glycerol 3-phosphate [ C35 H65 O8 P, tgt=8.02, overall=8.02 ]	(628.4353, 14136.878)(629.43835, 3634.555)(672.461, 5781.2896)(673.46405, 2616.2266)
dipalmitoyl phosphatidate	262597	267110	258261	234229	229037	232370	1362409	1343663	1336849	166797	173215	169305	276755	316416	314413	587345	606241	575948	dipalmitoyl phosphatidate [ C35 H67 O8 P, tgt=25.99, overall=25.99 ]	(628.4353, 14431.877)(629.43835, 3782.845)(672.461, 5936.2744)(673.46405, 2714.8867)
ginsenoside C-K	1	1	1	1	1	1	1	1	1	1	1	1	1	294546	298230	494820	500783	488924	ginsenoside C-K [ C36 H62 O8, tgt=15.41, overall=15.41 ]	(628.4356, 14591.213)(629.4383, 2228.1382)
(20iS/i)-ginsenoside Rh2	1	1	1	1	1	1	1	1	1	1	1	1	1	294546	298230	494820	500783	488924	(20iS/i)-ginsenoside Rh2 [ C36 H62 O8, tgt=15.41, overall=15.41 ]	(628.4356, 14591.213)(629.4383, 2228.1382)
2*2-dihydroxyspirilloxanthin	1	1	1	1	1	1	1362409	1343663	1336849	1	1	1	1	316416	314413	587345	606241	575948	2*2-dihydroxyspirilloxanthin [ C42 H60 O4, tgt=11.83, overall=11.83 ]	(628.43567, 20846.213)(629.43835, 3782.845)
8'-(3*4-dihydroxy-5-alkenyl)phenyl-3-[9'E*11'E*13'Z-pentadecatrienyl]catechol	1	1	1	1	1	1	1131125	1119750	1119076	1	1	1	1	1	1	494760	500722	488864	8'-(3*4-dihydroxy-5-alkenyl)phenyl-3-[9'E*11'E*13'Z-pentadecatrienyl]catechol [ C42 H58 O4, tgt=38.46, overall=38.46 ]	(628.43585, 23162.875)(629.43854, 4605.5366)
C37-phenolcarboxyphthiodiolenone	1	1	1	1	1	1	1662034	1416918	1424322	1	1	1	1	183186	1	495985	795954	746249	C37-phenolcarboxyphthiodiolenone [ C37 H61 O6, tgt= ]	(628.43585, 23611.428)(629.4385, 4952.1772)
3-methoxy-4-hydroxy-5-iall-trans/i-heptaprenylbenzoate	1	1	1	1	1	1	1	1	1	1	1	1	245834	234016	267484	1	1	1	3-methoxy-4-hydroxy-5-iall-trans/i-heptaprenylbenzoate [ C43 H63 O4, tgt= ]	(628.4613, 328.48)(630.4767, 1490.14)(643.48517, 11399.711)(644.4814, 1268.7433)(650.4732, 297.09)
Tween 80	1	1	1	1	1	1	231414	223803	231597	236964	236494	234611	335908	338980	339744	1	1	308225	Tween 80 [ C32 H60 O10, tgt=22.60, overall=22.60 ]	(629.5076, 12032.267)(630.5107, 927.766)
oleanolate 3 &beta\-D-glucuronoside	1	1	1	1	1	1	1	1	1	1	151308	1	225282	230592	1	1	210947	1236707	oleanolate 3 &beta\-D-glucuronoside [ C36 H54 O9, tgt=47.61, overall=47.61 ]	(630.3826, 10065.85)(616.3759, 4291.5)(632.3957, 6884.1665)(617.3863, 7085.0034)(653.369, 22907.64)(654.3695, 190.34)
castasterone-23-O-glucoside	2667677	2650102	2687757	2135930	2101929	2075365	1	1	1	147974	144422	139682	214644	3319656	246312	4056406	4167971	4166189	castasterone-23-O-glucoside [ C34 H58 O10, tgt=14.88, overall=14.88 ]	(630.41003, 21403.863)(631.41223, 1146.752)(650.38995, 98081.44)(651.3922, 17119.23)(632.3956, 7075.6143)
phytate	1	1	1	1	1	1	1	1	1	503529	511086	496711	643336	665867	663360	492462	514224	510601	phytate [ C6 H6 O24 P6, tgt=26.87, overall=26.87 ]	(630.7445, 16377.1875)(630.7457, 14437.095)(674.7703, 9397.425)
3*5*3'-triiodothyropyruvate	1	1	1	1	1	1	1	1	1	1	1	1	1	665867	1	1	1	1	3*5*3'-triiodothyropyruvate [ C15 H8 I3 O5, tgt=39.11, overall=39.11 ]	(630.7448, 18608.7)(676.7556, 290.87)
trichloromethylthioester of Cu:pyrimidine-2*6-bis(thiocarboxylate)	224451	215604	227945	161961	153674	147124	285508	270095	280711	349944	381554	383223	261950	290536	292434	406183	426193	425817	trichloromethylthioester of Cu:pyrimidine-2*6-bis(thiocarboxylate) [ C9 H4 Cl5 N O2 S2 U, tgt=57.68, overall=57.68 ]	(630.8536, 48440.453)(631.85547, 6556.476)(635.25476, 4754.366)(641.8748, 4559.666)(619.8624, 15939.377)(620.865, 1222.4391)(655.84485, 1203.0026)
GDP-2-acetamido-2*6-dideoxy-&alpha\-D-ixylo/i-hexos-4-ulose	1	1	1	1	1	1	1	1	1	219012	217057	219760	284388	304829	304695	220118	217108	224162	GDP-2-acetamido-2*6-dideoxy-&alpha\-D-ixylo/i-hexos-4-ulose [ C18 H24 N6 O15 P2, tgt=38.45, overall=38.45 ]	(631.0786, 8859.011)(632.0618, 5260.441)
3-pyridinecarboxaldehyde adenine dinucleotide	1	1	1	1	1	1	1	1	1	219012	217057	219760	284388	304829	304695	220118	217108	224162	3-pyridinecarboxaldehyde adenine dinucleotide [ C21 H26 N6 O14 P2, tgt=50.70, overall=50.70 ]	(631.0786, 8859.011)(632.0618, 5260.441)(675.1042, 4957.269)(676.0875, 2369.5132)
apicidin K	153751	137777	690564	482836	445234	435466	855351	848909	856894	1081835	1095294	1169160	828592	828871	859083	1162104	1161649	1173180	apicidin K [ C35 H45 N5 O6, tgt=18.12, overall=18.12 ]	(631.3534, 14901.306)(613.3335, 2583.22)(633.3427, 10469.185)(620.36395, 5250.1245)(655.2328, 6089.0)(656.34564, 266.21335)
lyciumoside I	734358	717217	742575	566950	548745	543978	243672	249763	255538	1098073	1128909	1137709	161662	171594	166198	193732	1	206662	lyciumoside I [ C32 H54 O12, tgt=1.41, overall=1.41 ]	(631.3547, 13280.391)(632.3668, 2228.03)(616.3748, 4533.439)(617.35754, 4479.847)(653.36774, 15283.035)
castalin	1	1	1	1	1	1	1	1	1	633815	621918	607897	785749	812653	818780	617009	621168	643226	castalin [ C27 H20 O18, tgt=36.06, overall=36.06 ]	(632.0618, 4190.279)(616.06946, 15389.349)(618.0547, 968.3133)
soyasapogenol E 3-iO/i-&beta\-glucuronate	1	1	1	1	1	1	1	1	1	147974	144422	139682	1	1	1	1	1	934166	soyasapogenol E 3-iO/i-&beta\-glucuronate [ C36 H55 O9, tgt=28.93, overall=28.93 ]	(632.3954, 6419.3267)(616.4028, 8120.91)(617.386, 6472.0933)(654.3695, 156.75)(642.3779, 6672.58)
gypsogenin-28-beta-D-glucoside	1	1	1	1	1	1	1	1	1	339105	332042	325884	444703	453489	462617	322227	328208	343931	gypsogenin-28-beta-D-glucoside [ C36 H56 O9, tgt=42.52, overall=42.52 ]	(632.396, 5328.191)(616.4034, 8060.249)(617.3866, 5552.142)(661.4123, 3361.409)
sucrose 3-lauroyl-3'-isovalerate	596121	582854	609529	459203	431568	436851	1	480993	501027	912593	944011	956435	718659	732007	757646	1003485	1030079	1039356	sucrose 3-lauroyl-3'-isovalerate [ C29 H52 O13, tgt=47.33, overall=47.33 ]	(633.33545, 7180.572)(609.342, 11506.84)
sucrose-3-lauroyl-4-isovalerate	596121	582854	609529	459203	431568	436851	1	480993	501027	912593	944011	956435	718659	732007	757646	1003485	1030079	1039356	sucrose-3-lauroyl-4-isovalerate [ C29 H52 O13, tgt=47.33, overall=47.33 ]	(633.33545, 7180.572)(609.342, 11506.84)
di-itrans/i*poly-icis/i-heptaprenyl diphosphate	991019	959624	1007232	737270	705226	696242	1269289	1282851	1288214	1635887	1574552	1636748	1267291	1255084	1299732	1652051	1666693	1718595	di-itrans/i*poly-icis/i-heptaprenyl diphosphate [ C35 H57 O7 P2, tgt=47.41, overall=47.41 ]	(633.3426, 7572.0537)(676.3567, 2933.258)(653.368, 13421.485)(655.3559, 6954.939)(656.34564, 202.13667)
&omega\* mono-itrans/i* poly-icis/i-heptaprenyl diphosphate	991019	959624	1007232	737270	705226	696242	1269289	1282851	1288214	1635887	1574552	1636748	1267291	1255084	1299732	1652051	1666693	1718595	&omega\* mono-itrans/i* poly-icis/i-heptaprenyl diphosphate [ C35 H57 O7 P2, tgt=47.41, overall=47.41 ]	(633.3426, 7572.0537)(676.3567, 2933.258)(653.368, 13421.485)(655.3559, 6954.939)(656.34564, 202.13667)
all-itrans/i-heptaprenyl diphosphate	991019	959624	1007232	737270	705226	696242	1269289	1282851	1288214	1635887	1574552	1636748	1267291	1255084	1299732	1652051	1666693	1718595	all-itrans/i-heptaprenyl diphosphate [ C35 H57 O7 P2, tgt=47.41, overall=47.41 ]	(633.3426, 7572.0537)(676.3567, 2933.258)(653.368, 13421.485)(655.3559, 6954.939)(656.34564, 202.13667)
sucrose 3-lauroyl-4-isovaleroyl-3'-acetate	379655	398171	362554	145013	123754	195853	431946	433744	502270	829044	1086657	1222423	621678	447696	501228	722111	635005	664017	sucrose 3-lauroyl-4-isovaleroyl-3'-acetate [ C31 H54 O14, tgt=27.36, overall=27.36 ]	(633.3541, 4289.6504)(653.36786, 19159.053)(655.1551, 7124.72)(655.353, 10397.38)(633.34265, 10306.562)(676.75494, 1735.7054)(677.357, 4207.8433)(656.0124, 1181.8866)
sucrose 2-isovaleroyl-3-isodecanoyl-4-isobutanoate	379655	398171	362554	145013	123754	195853	431946	433744	502270	829044	1086657	1222423	621678	447696	501228	722111	635005	664017	sucrose 2-isovaleroyl-3-isodecanoyl-4-isobutanoate [ C31 H54 O14, tgt=27.36, overall=27.36 ]	(633.3541, 4289.6504)(653.36786, 19159.053)(655.1551, 7124.72)(655.353, 10397.38)(633.34265, 10306.562)(676.75494, 1735.7054)(677.357, 4207.8433)(656.0124, 1181.8866)
sucrose 2-acetyl-3-lauroyl-3'-isovalerate	379655	398171	362554	145013	123754	195853	431946	433744	502270	829044	1086657	1222423	621678	447696	501228	722111	635005	664017	sucrose 2-acetyl-3-lauroyl-3'-isovalerate [ C31 H54 O14, tgt=27.36, overall=27.36 ]	(633.3541, 4289.6504)(653.36786, 19159.053)(655.1551, 7124.72)(655.353, 10397.38)(633.34265, 10306.562)(676.75494, 1735.7054)(677.357, 4207.8433)(656.0124, 1181.8866)
2-demethylmenaquinone-i7/i	1	1	1	1	1	1	135256	137144	1	1	1	1	1	1	1	1	1	1	2-demethylmenaquinone-i7/i [ C45 H62 O2, tgt= ]	(639.48083, 7900.4053)(623.5033, 474.74)
1*2-dimyristoyl-phosphatidyl-ethanolamine	1	1	1	1	1	1	1	1	1	1	1	1	101877	1	111171	1	1	1	1*2-dimyristoyl-phosphatidyl-ethanolamine [ C33 H66 N O8 P, tgt= ]	(641.46985, 16173.846)(619.45654, 6363.825)(621.4725, 9160.605)(622.4712, 616.84)
ubiquinone-i7/i	1	1	1	1	1	1	1	1	1	380280	409006	487421	770526	783372	822319	517587	497106	529565	ubiquinone-i7/i [ C44 H66 O4, tgt=59.88, overall=59.88 ]	(641.6937, 9789.876)(643.2322, 5011.6025)(643.9834, 4229.4854)(644.4816, 1152.17)(685.49567, 14835.726)(686.49817, 2848.2256)(687.5102, 3200.6611)(663.4827, 14808.279)(664.4854, 2553.9143)
pppApp	250403	233267	254354	179853	168405	165470	337887	334468	338087	404838	436288	431849	328387	347245	361852	459199	476744	487546	pppApp [ C10 H11 N5 O19 P5, tgt=71.43, overall=71.43 ]	(641.87537, 17828.328)(642.8775, 1765.8428)(663.8879, 5374.025)(664.8904, 524.7513)
Molybdenum cofactor (nitrite reductASe)	707292	676208	721412	508019	486346	468075	943200	918828	669365	789994	810724	838478	906409	969142	991215	1302414	1349674	926316	Molybdenum cofactor (nitrite reductASe) [ C13 H16 Mo N6 O10 P S3, tgt=40.60, overall=40.60 ]	(641.8765, 11363.336)(645.5501, 10519.38)(651.2261, 46212.105)(651.8938, 3734.81)(619.86224, 4429.094)(627.27527, 13590.292)(629.6793, 9892.674)(632.5334, 2860.0833)(646.08276, 20242.605)(651.2914, 28023.52)(651.8924, 2181.9668)(628.87787, 30793.832)(629.87946, 1036.48)(663.8882, 9458.931)(664.89044, 1080.932)
nonaflavuxanthin	1	1	1	1	1	1	1	1	1	1	1	1	412341	408055	435622	1	1	1	nonaflavuxanthin [ C45 H64 O, tgt=49.58, overall=49.58 ]	(643.48517, 10993.653)(644.4814, 1222.95)(630.4766, 953.99677)
isopentenyldehydrorhodopin	1	1	1	1	1	1	1	1	1	1	1	1	412341	408055	435622	1	1	1	isopentenyldehydrorhodopin [ C45 H64 O, tgt=49.58, overall=49.58 ]	(643.48517, 10993.653)(644.4814, 1222.95)(630.4766, 953.99677)
ubiquinol-i7/i	1	1	1	1	1	1	1	1	1	156087	161755	197178	447793	437616	491760	236403	226325	245039	ubiquinol-i7/i [ C44 H68 O4, tgt=17.55, overall=17.55 ]	(643.4854, 8317.532)(685.4956, 11840.909)(686.4983, 2196.098)(687.5102, 3568.5498)(665.4978, 6378.6543)(666.48706, 942.93)
(arachidoyl)adenylate	125595	115358	126462	1	1	1	1	160980	159187	204262	219500	227710	154531	1	175797	233603	241648	253326	(arachidoyl)adenylate [ C30 H51 N5 O8 P, tgt=43.69, overall=43.69 ]	(644.353, 649.43506)(622.3389, 873.68506)(642.3764, 9104.832)(644.3506, 637.345)(628.55835, 60702.3)(629.37823, 10492.556)
3-acetyl pyridine adenine dinucleotide	1	1	1	1	1	1	1	1	1	456852	466559	436742	598457	620054	624741	427614	435656	438020	3-acetyl pyridine adenine dinucleotide [ C22 H27 N6 O14 P2, tgt=35.35, overall=35.35 ]	(645.08514, 15626.136)(646.08704, 1166.4519)(645.0866, 13679.385)(689.11096, 6313.04)
oxidized coenzyme Fsub420/sub-1	1	1	1	1	1	1	1	1	1	467223	471722	1	630745	656628	655885	1	1	1	oxidized coenzyme Fsub420/sub-1 [ C24 H25 N4 O15 P, tgt=58.11, overall=58.11 ]	(645.08514, 16394.55)(646.08704, 1178.3959)
GDP-iN/i-acetyl-D-glucosamine	1	1	1	1	1	1	1	1	1	456852	466559	436742	577774	592674	596987	427614	435656	438020	GDP-iN/i-acetyl-D-glucosamine [ C18 H26 N6 O16 P2, tgt=31.95, overall=31.95 ]	(645.08545, 15193.524)(646.08704, 1166.4519)(631.0786, 7616.002)
&alpha\-NADsup+/sup	1	1	1	1	1	1	1	1	1	456852	466559	436742	598457	620054	624741	427614	435656	438020	&alpha\-NADsup+/sup [ C21 H26 N7 O14 P2, tgt=12.18, overall=12.18 ]	(645.08545, 15193.524)(646.08704, 1166.4519)(689.11096, 6313.04)(691.0967, 1252.9567)
NADsup+/sup	1	1	1	1	1	1	1	1	1	456852	466559	436742	598457	620054	624741	427614	435656	438020	NADsup+/sup [ C21 H26 N7 O14 P2, tgt=12.18, overall=12.18 ]	(645.08545, 15193.524)(646.08704, 1166.4519)(689.11096, 6313.04)(691.0967, 1252.9567)
GDP-D-ierythro/i-&alpha\-D-igluco/i-octose	1	1	1	1	1	1	1	1	1	467223	471722	436742	630745	656628	655885	427614	435656	438020	GDP-D-ierythro/i-&alpha\-D-igluco/i-octose [ C18 H27 N5 O18 P2, tgt=12.34, overall=12.34 ]	(645.08545, 15254.434)(646.08704, 1178.3959)(647.07166, 3453.88)(691.0967, 1260.5845)
1*2-dihydro-&beta\-NAD	1	1	1	1	1	1	1	1	1	467223	471722	436742	630745	656628	655885	427614	435656	438020	1*2-dihydro-&beta\-NAD [ C21 H27 N7 O14 P2, tgt=45.00, overall=45.00 ]	(645.08545, 15254.434)(646.08704, 1178.3959)(689.11096, 6340.1025)(691.0967, 1260.5845)
1*6-dihydro-&beta\-NAD	1	1	1	1	1	1	1	1	1	467223	471722	436742	630745	656628	655885	427614	435656	438020	1*6-dihydro-&beta\-NAD [ C21 H27 N7 O14 P2, tgt=45.00, overall=45.00 ]	(645.08545, 15254.434)(646.08704, 1178.3959)(689.11096, 6340.1025)(691.0967, 1260.5845)
&alpha\-NADH	1	1	1	1	1	1	1	1	1	467223	471722	436742	630745	656628	655885	427614	435656	438020	&alpha\-NADH [ C21 H27 N7 O14 P2, tgt=45.00, overall=45.00 ]	(645.08545, 15254.434)(646.08704, 1178.3959)(689.11096, 6340.1025)(691.0967, 1260.5845)
NADH	1	1	1	1	1	1	1	1	1	467223	471722	436742	630745	656628	655885	427614	435656	438020	NADH [ C21 H27 N7 O14 P2, tgt=45.00, overall=45.00 ]	(645.08545, 15254.434)(646.08704, 1178.3959)(689.11096, 6340.1025)(691.0967, 1260.5845)
nicotinamide hypoxanthine dinucleotide	1	1	1	1	1	1	1	1	1	134990	1	1	203443	225510	221930	1	1	1	nicotinamide hypoxanthine dinucleotide [ C21 H26 N6 O15 P2, tgt=24.67, overall=24.67 ]	(646.0873, 2120.2349)(647.07117, 6866.7)(691.09656, 2053.07)(675.104, 7566.992)
4-iO/i-acetyl-UDP-iN/i-acetylglucosamine	1	1	1	1	1	1	1	1	1	1	1	1	150473	161557	163033	1	1	1	4-iO/i-acetyl-UDP-iN/i-acetylglucosamine [ C19 H27 N3 O18 P2, tgt= ]	(647.0712, 6992.9897)(631.07874, 11967.484)(632.0618, 7708.293)(676.08746, 4144.3633)
2*2'-dioxospirilloxanthin	1	1	1	1	1	1	1	1	1	514900	520514	497547	692268	701645	720349	497468	512770	521351	2*2'-dioxospirilloxanthin [ C42 H56 O4, tgt=37.15, overall=37.15 ]	(647.40454, 732.4184)(630.4104, 15666.286)(631.63104, 1346.8033)(632.3959, 4390.655)
bafilomycin A1	2052897	2036480	2072686	1624142	1605219	1584003	2512466	2500839	2490278	502691	498951	479537	622494	648148	655659	3125236	3248210	3203114	bafilomycin A1 [ C35 H58 O9, tgt=46.96, overall=46.96 ]	(647.40454, 761.6883)(629.0547, 78758.62)(630.0569, 11822.959)(632.3957, 4737.1167)
sucrose-3-decanoyl-4-isoveleroyl-3'-isovalerate	2122966	2079625	2099977	651070	629399	632938	1329508	1313512	1318157	1611393	1634389	1617492	1774474	1784331	1812084	776522	777179	776568	sucrose-3-decanoyl-4-isoveleroyl-3'-isovalerate [ C32 H56 O14, tgt=30.35, overall=30.35 ]	(648.3738, 79515.766)(649.3765, 15263.986)(650.37805, 1506.533)
brassinolide-23-O-glucoside	125595	115358	2099977	651070	629399	632938	159907	160980	159187	187692	202959	203908	154531	1784331	171196	216011	777179	240320	brassinolide-23-O-glucoside [ C34 H58 O11, tgt=46.66, overall=46.66 ]	(649.7177, 131460.44)(650.7201, 23862.623)(650.37866, 1782.695)
gypsogenate-28-beta-D-glucoside	1036700	1016030	1057317	795197	772024	763759	1341371	1323935	1336663	1573311	1580424	1600192	1273120	1306195	1349356	1722731	1765898	1776485	gypsogenate-28-beta-D-glucoside [ C36 H55 O10, tgt=59.06, overall=59.06 ]	(650.3897, 94949.71)(651.39185, 16931.574)(629.37885, 13602.083)(675.3805, 4083.5615)(653.36786, 17730.098)(655.20856, 5992.4424)(655.3484, 9207.17)
tween 60	1	1	1	1	1	1	503649	500888	493543	1	1	88575	150584	148455	180352	87824	87578	92711	tween 60 [ C35 H68 O10, tgt= ]	(650.4748, 3070.8098)(652.4903, 254.45)(630.4766, 1022.0534)(672.4796, 7651.3633)(674.16534, 2545.747)
globomycin	3243641	3165638	3245333	591765	336563	314067	551520	1006368	983906	302567	295547	286275	431998	2065170	446032	272951	1258498	1270677	globomycin [ C33 H59 N5 O9, tgt=19.67, overall=19.67 ]	(652.40485, 23125.59)(653.4075, 4066.0825)(674.4355, 11725.718)(675.43787, 950.78503)(693.7437, 53835.098)(694.74615, 11362.676)(694.4043, 2198.3823)(676.4211, 3058.415)
menaquinone-i7/i	1	1	1	1	1	1	1	1	1	1	1	1	150584	148455	180352	1	1	1	menaquinone-i7/i [ C46 H64 O2, tgt= ]	(652.4903, 254.45)(630.4766, 1022.0534)(672.48724, 3945.2168)
3-hydroxy-4-methyl-anthranilate pentapeptide lactone	464609	438215	457556	1	1	1	202381	208792	209177	317717	303665	316914	348375	330762	357246	1	1	1	3-hydroxy-4-methyl-anthranilate pentapeptide lactone [ C31 H46 N6 O8, tgt=58.30, overall=58.30 ]	(653.3282, 14837.058)(654.33075, 1793.0068)(613.3329, 1273.1)(631.3459, 2313.2085)
(behenoyl)adenylate	2720032	2691899	2741277	2172327	2138705	2110993	3399764	3397767	3383106	3534899	3726160	3682545	3280753	3402327	3427523	4134416	4254776	4260366	(behenoyl)adenylate [ C32 H55 N5 O8 P, tgt=24.66, overall=24.66 ]	(653.36786, 24287.984)(654.3695, 266.48)(672.4025, 66101.766)(673.4048, 12390.849)(675.3823, 15765.39)(651.39185, 23328.008)(675.13776, 8431.705)(676.89185, 6061.982)(676.86914, 2900.0977)(677.357, 5492.17)
tuberactinomycin O	321373	297723	324176	202427	121747	112380	410071	412979	407849	609158	525146	587667	411918	410173	425709	572000	563820	606895	tuberactinomycin O [ C25 H46 N13 O9, tgt=30.45, overall=30.45 ]	(655.3559, 5623.7)(675.0366, 12304.935)(676.6997, 11127.592)(676.87054, 4234.8433)(677.361, 8339.4795)(655.35693, 10524.29)(656.34564, 268.84335)(699.1684, 833.22266)(699.3688, 2102.38)
desulfo-CoA	1	1	1	1	1	1	1	1	1	421638	428954	410672	551254	564835	573141	391334	385825	399474	desulfo-CoA [ C18 H27 N6 O15 P3, tgt=16.07, overall=16.07 ]	(660.0937, 13645.11)(645.0858, 14391.112)(646.8747, 3017.604)(647.0708, 4096.26)(662.08014, 794.72003)(645.0852, 17115.877)(646.0871, 1424.6399)(647.0709, 4684.3125)
1*2*6-trikis-iO/i-galloyl-&beta\-iD/i-glucose	1	1	1	1	1	1	1	1	1	421638	428954	410672	585717	593286	601058	391334	385825	399474	1*2*6-trikis-iO/i-galloyl-&beta\-iD/i-glucose [ C27 H24 O18, tgt=58.90, overall=58.90 ]	(660.0951, 14878.535)(662.08014, 785.64667)(645.08545, 15563.304)(646.3686, 1900.3572)(647.0715, 4786.51)
luteolin 7-iO/i-&beta\-D-diglucuronide	1	1	1	1	1	1	1	1	1	421638	428954	410672	585717	593286	601058	391334	385825	399474	luteolin 7-iO/i-&beta\-D-diglucuronide [ C27 H24 O18, tgt=58.90, overall=58.90 ]	(660.0951, 14878.535)(662.08014, 785.64667)(645.08545, 15563.304)(646.3686, 1900.3572)(647.0715, 4786.51)
UDP-2-acetamido-3-acetamidino-2*3-dideoxy-&alpha\-D-mannuronate	1	1	1	1	1	1	1	1	1	421638	428954	410672	551254	564835	573141	391334	385825	399474	UDP-2-acetamido-3-acetamidino-2*3-dideoxy-&alpha\-D-mannuronate [ C19 H27 N5 O17 P2, tgt=47.51, overall=47.51 ]	(660.0951, 14940.922)(645.08545, 15602.118)(646.08704, 1207.892)
dihydro-UDP-N-acetylmuramate	1	1	1	1	1	1	1	1	1	1	1	1	551254	564835	573141	1	1	1	dihydro-UDP-N-acetylmuramate [ C20 H30 N3 O19 P2, tgt=0.84, overall=0.84 ]	(660.09515, 17663.006)(662.08014, 794.72003)
nicotinamide guanine dinucleotide	1	1	1	1	1	1	1	1	1	1	1	1	571937	592215	600895	1	1	1	nicotinamide guanine dinucleotide [ C21 H26 N7 O15 P2, tgt=2.03, overall=2.03 ]	(660.09515, 18116.953)(662.08014, 820.9033)
fucoxanthin	1	1	1	1	1	1	1	1	1	190369	189097	182745	261613	271673	280229	168633	180815	187253	fucoxanthin [ C42 H58 O6, tgt=19.91, overall=19.91 ]	(660.429, 8343.882)(645.42, 19174.736)
20*21-diprenylterpendole C	1	1	1	1	1	1	1	1	1	290955	290083	276000	393297	411255	421800	255714	267402	270898	20*21-diprenylterpendole C [ C42 H57 N O5, tgt=14.21, overall=14.21 ]	(660.429, 8822.676)(661.4123, 4450.0728)
phosphatidylserine (1*2-dimyristoyl)	1	1	1	1	1	1	1	1	1	290955	290083	276000	393297	411255	421800	255714	267402	270898	phosphatidylserine (1*2-dimyristoyl) [ C34 H65 N O10 P, tgt=43.35, overall=43.35 ]	(660.429, 8822.676)(661.4123, 4450.0728)(705.1096, 820.5533)(689.4453, 9590.371)
nicotinate adenine dinucleotide	1	1	1	1	1	1	1	1	1	456852	466559	436742	598457	620054	624741	427614	435656	438020	nicotinate adenine dinucleotide [ C21 H24 N6 O15 P2, tgt=13.11, overall=13.11 ]	(662.08014, 770.27)(645.08545, 15193.524)(646.08704, 1166.4519)(691.0967, 1252.9567)
phosphoinositol-&beta\-mannoside-phosphoinositol	1	1	1	1	1	1	1	1	1	456852	466559	436742	598457	620054	624741	427614	435656	438020	phosphoinositol-&beta\-mannoside-phosphoinositol [ C18 H32 O22 P2, tgt=52.86, overall=52.86 ]	(662.08014, 770.27)(645.08545, 15193.524)(646.08704, 1166.4519)(691.0967, 1252.9567)
UDP-2*3-diacetamido-2*3-dideoxy-&alpha\-D-mannuronate	1	1	1	1	1	1	1	1	1	421638	428954	410672	551254	564835	573141	391334	385825	399474	UDP-2*3-diacetamido-2*3-dideoxy-&alpha\-D-mannuronate [ C19 H25 N4 O18 P2, tgt=14.48, overall=14.48 ]	(662.08014, 794.72003)(645.08545, 15602.118)(646.52466, 2309.62)(647.0709, 4566.702)
UDP-2*3-diacetamido-2*3-dideoxy-&alpha\-D-glucuronate	1	1	1	1	1	1	1	1	1	421638	428954	410672	551254	564835	573141	391334	385825	399474	UDP-2*3-diacetamido-2*3-dideoxy-&alpha\-D-glucuronate [ C19 H25 N4 O18 P2, tgt=14.48, overall=14.48 ]	(662.08014, 794.72003)(645.08545, 15602.118)(646.52466, 2309.62)(647.0709, 4566.702)
phosphatidylethanolamine (1-myristoyl* 2-palmitoleoyl)	1	1	1	1	1	1	1	1	1	86449	89053	434640	126599	116235	129087	477607	399776	408534	phosphatidylethanolamine (1-myristoyl* 2-palmitoleoyl) [ C35 H68 N O8 P, tgt=47.05, overall=47.05 ]	(662.4738, 3502.4866)(663.1468, 8594.306)(664.48566, 1938.0801)(665.4979, 4185.67)(650.47504, 1732.5326)(689.2509, 2270.319)(689.474, 5267.075)
20*21-diprenylterpendole J	90276	89177	1	1	1	1	1	1	1	1	1	1	1	1	1	1	1	1	20*21-diprenylterpendole J [ C42 H59 N O5, tgt= ]	(663.44727, 5898.725)(685.4291, 4808.7646)
adenosyl hopane	1	1	1	1	1	1	1	1	1	524617	547492	634725	1016192	1008272	1077091	667178	664289	688524	adenosyl hopane [ C40 H63 N5 O3, tgt=41.92, overall=41.92 ]	(663.4827, 12585.881)(664.4854, 2161.1824)(665.4978, 4824.101)(666.4877, 1067.64)(643.4853, 5764.192)(644.4814, 925.45337)(685.49567, 12585.76)(686.49817, 2407.8213)(687.5102, 2708.7932)(670.9874, 1361.7788)
medicagenate-28-O-beta-glucoside	124603	114608	127537	1	1	1	157847	168608	165662	184513	205761	205744	164962	170799	184299	224827	219284	233295	medicagenate-28-O-beta-glucoside [ C36 H55 O11, tgt=28.47, overall=28.47 ]	(664.3896, 10663.516)(650.3894, 76655.08)(651.39166, 12588.661)
medicagenate-23-O-beta-glucoside	124603	114608	127537	1	1	1	157847	168608	165662	184513	205761	205744	164962	170799	184299	224827	219284	233295	medicagenate-23-O-beta-glucoside [ C36 H55 O11, tgt=28.47, overall=28.47 ]	(664.3896, 10663.516)(650.3894, 76655.08)(651.39166, 12588.661)
16-alpha-hydroxygypsogenate-28-beta-D-glucoside	124603	114608	127537	1	1	1	157847	168608	165662	184513	205761	205744	164962	170799	184299	224827	219284	233295	16-alpha-hydroxygypsogenate-28-beta-D-glucoside [ C36 H55 O11, tgt=28.47, overall=28.47 ]	(664.3896, 10663.516)(650.3894, 76655.08)(651.39166, 12588.661)
1-18:3-2-16:3-phosphatidate	227443	208459	225911	1	1	1	309986	319565	310887	342980	376009	368956	167807	175739	344595	423350	428298	449995	1-18:3-2-16:3-phosphatidate [ C37 H59 O8 P, tgt=12.93, overall=12.93 ]	(664.3896, 7408.7085)(650.3894, 58425.777)(651.3917, 9753.322)(686.4021, 5059.1396)(672.40234, 123261.27)(673.4046, 23115.246)
8-methylmenaquinone-7	1	1	1	1	1	1	1	1	1	489695	522858	613317	953006	952291	1010119	641613	637212	657396	8-methylmenaquinone-7 [ C47 H66 O2, tgt=59.35, overall=59.35 ]	(665.4978, 5263.0645)(644.4814, 1070.0367)(685.49567, 14645.7705)(686.49817, 2797.542)(672.48755, 2151.549)
UDP-iN/i-acetyl-&alpha\-D-glucosamine 3'-phosphate	1	1	1	1	1	1	1	1	1	1	1	95533	206473	212618	227758	119329	122445	130877	UDP-iN/i-acetyl-&alpha\-D-glucosamine 3'-phosphate [ C17 H24 N3 O20 P3, tgt= ]	(665.9941, 6119.405)(708.0101, 7461.919)(710.01733, 1894.1166)(688.006, 3656.3599)
1-18:3-2-18:3-phosphatidate	3180412	3120702	3180439	2490994	2462917	2468427	4077318	4135809	4054849	4064451	4391083	4300387	3972553	4056503	4100187	4832862	4922867	4933103	1-18:3-2-18:3-phosphatidate [ C39 H63 O8 P, tgt=57.73, overall=57.73 ]	(672.40247, 114105.164)(673.4048, 21035.75)(716.427, 6372.4634)(717.42944, 1033.4329)(695.4176, 17877.867)
soyasapogenol A 3-iO/i-&beta\-glucuronate	5959682	5868520	5997078	4755114	4638160	4612618	7574900	7618822	7508116	7736792	8255997	8125466	7292948	7549023	7611044	9094572	9443000	9444050	soyasapogenol A 3-iO/i-&beta\-glucuronate [ C36 H57 O10, tgt=12.96, overall=12.96 ]	(672.4025, 81840.99)(673.4048, 15461.98)(650.3896, 82578.21)(651.3918, 14149.66)(654.3695, 161.5)
lavendomycin	3138720	3099347	3165036	2485582	2444773	2422509	3935389	3947564	3925739	4087538	4340330	4279756	321199	311648	335203	4813147	4939700	4946974	lavendomycin [ C29 H52 N10 O8, tgt=57.93, overall=57.93 ]	(672.4025, 95999.664)(673.40485, 18327.402)(650.3896, 107560.23)(651.39185, 18492.607)(652.3954, 14122.586)(653.39777, 1964.5967)(695.47406, 6341.865)(695.6139, 1512.245)(697.39215, 1407.9722)(675.2134, 15173.0625)(676.3821, 270.62332)
mycinamicin VI	3138720	3099347	3165036	2485582	2444773	2422509	3935389	3947564	3925739	4030989	4335213	4274240	3818638	3948239	3983394	4796406	4933854	4929570	mycinamicin VI [ C35 H58 N O11, tgt=58.38, overall=58.38 ]	(672.4026, 97045.88)(673.40485, 18563.24)(650.3895, 108872.42)(651.39185, 18763.592)(694.4145, 8957.456)(695.41675, 1454.3567)(697.39264, 1230.0917)(675.38074, 17403.742)(676.3821, 270.62332)
oleandomycin	4433312	4369291	4413997	3492375	3468727	3485167	5718330	5784412	5693201	5643982	6046683	240602	345669	353373	361225	6629310	6723370	6764304	oleandomycin [ C35 H62 N O12, tgt=48.57, overall=48.57 ]	(672.4028, 90479.57)(673.4054, 16683.568)(689.4451, 12053.6)(674.4358, 13925.235)(675.6836, 1561.0774)(676.4214, 4188.59)(716.42804, 29939.816)(717.43024, 6282.4155)(694.41534, 80757.734)(695.4176, 16302.023)
1-16:0-2-18:2-phosphatidate	1	1	1	1	1	1	503580	500825	493543	1	1	1	1	1	1	1	1	1	1-16:0-2-18:2-phosphatidate [ C37 H67 O8 P, tgt= ]	(672.46136, 17180.0)(673.46405, 3378.2703)
1-18:1-2-16:0-phosphatidate	1	1	1	1	1	1	605477	593941	593153	1	1	1	200458	198314	237479	1	132797	1	1-18:1-2-16:0-phosphatidate [ C37 H69 O8 P, tgt= ]	(672.47626, 9178.126)(673.46405, 3544.7366)(674.4656, 2874.2852)(695.47925, 1944.875)
1-palmitoyl-2-cis-vaccenoyl phosphatidate	1	1	1	1	1	1	1	1	1	1	1	1	200458	198314	237479	1	132797	1	1-palmitoyl-2-cis-vaccenoyl phosphatidate [ C37 H69 O8 P, tgt= ]	(672.48755, 2701.7876)(674.4656, 2874.2852)(695.47925, 1944.875)
1-16:1-2-16:1-phosphatidylethanolamine	1	1	1	1	1	1	1	1	1	1	1	1	178759	175829	170398	271685	168180	271368	1-16:1-2-16:1-phosphatidylethanolamine [ C37 H70 N O8 P, tgt= ]	(672.4877, 1805.475)(689.47406, 5925.625)(690.4798, 6017.996)(694.50055, 1586.74)(695.47894, 1500.198)
1-18:2-2-18:3-phosphatidate	1815400	1764342	1800465	1389104	1364865	1394129	2520307	2552970	2503652	381686	372214	357494	2406402	2433179	2474174	332771	2866707	2884512	1-18:2-2-18:3-phosphatidate [ C39 H65 O8 P, tgt=22.95, overall=22.95 ]	(674.4353, 11079.638)(676.4216, 2359.59)(716.87976, 54457.297)(717.43036, 14500.924)
1-&alpha\-linolenoyl-2-palmitoyl-isn/i-glycerol 3-phosphate	1	1	1	1	1	1	1	1	1	302567	295547	286275	405002	415222	418070	272951	280893	291915	1-&alpha\-linolenoyl-2-palmitoyl-isn/i-glycerol 3-phosphate [ C37 H65 O8 P, tgt=8.55, overall=8.55 ]	(674.43585, 11655.793)(676.0936, 2016.2352)(676.4214, 3899.7234)
1-linoleoyl-2-palmitoleoyl-isn/i-glycerol 3-phosphate	1	1	1	1	1	1	1	1	1	302567	295547	286275	405002	415222	418070	272951	280893	291915	1-linoleoyl-2-palmitoleoyl-isn/i-glycerol 3-phosphate [ C37 H65 O8 P, tgt=8.55, overall=8.55 ]	(674.43585, 11655.793)(676.0936, 2016.2352)(676.4214, 3899.7234)
phosphatidylglycerol (1-myristoyl* 2-palmitoleoyl)	376610	363354	381570	1	1	1	1	1	1	144826	148508	153851	171152	175621	186854	272951	280893	291915	phosphatidylglycerol (1-myristoyl* 2-palmitoleoyl) [ C36 H68 O10 P, tgt=37.64, overall=37.64 ]	(674.4366, 10296.474)(718.4622, 2042.6068)(696.4298, 14577.471)(697.43274, 1785.3322)
pyridine 3-aldehyde adenine dinucleotide	1	1	1	1	1	1	1	1	1	223777	221067	214931	312565	331085	334486	185404	197432	200949	pyridine 3-aldehyde adenine dinucleotide [ C22 H25 N6 O15 P2, tgt=7.50, overall=7.50 ]	(675.1038, 7989.5503)(676.0872, 3433.93)(676.0886, 2516.4302)(660.09515, 18337.629)(662.08014, 1050.71)
ibis/i(5'-adenosyl) diphosphate	1	1	1	1	1	1	1	1	1	155122	153293	152813	214396	228947	230454	1	144378	146824	ibis/i(5'-adenosyl) diphosphate [ C20 H24 N10 O13 P2, tgt=8.28, overall=8.28 ]	(675.1041, 7450.9077)(676.0875, 3174.4373)(660.09515, 18015.77)
UDP-iN/i-acetyl-&alpha\-D-glucosamine-enolpyruvate	1	1	1	1	1	1	1	1	1	1	1	1	1	1	230454	1	1	1	UDP-iN/i-acetyl-&alpha\-D-glucosamine-enolpyruvate [ C20 H26 N3 O19 P2, tgt= ]	(676.0872, 3945.7)(662.0799, 1052.65)
UDP-yelose	1	1	1	1	1	1	1	1	1	1	1	1	1	1	230454	1	1	1	UDP-yelose [ C20 H26 N3 O19 P2, tgt= ]	(676.0872, 3945.7)(662.0799, 1052.65)
guanosine pentaphosphate	1	1	1	1	1	1	208106	224619	139876	251731	274660	281941	218945	212691	227882	294027	275306	291165	guanosine pentaphosphate [ C10 H12 N5 O20 P5, tgt=50.39, overall=50.39 ]	(677.86957, 4798.096)(663.88806, 11491.741)(664.8905, 1362.2563)(699.87946, 3661.1829)
pppGpp	1	1	1	1	1	1	208106	224619	139876	251731	274660	281941	218945	212691	227882	294027	275306	291165	pppGpp [ C10 H12 N5 O20 P5, tgt=50.39, overall=50.39 ]	(677.86957, 4798.096)(663.88806, 11491.741)(664.8905, 1362.2563)(699.87946, 3661.1829)
&beta\-D-mannosyl C30-phosphomycoketide	1	1	1	1	1	1	1	1	1	437486	456964	523464	230849	133579	160591	545309	539833	562340	&beta\-D-mannosyl C30-phosphomycoketide [ C36 H72 O9 P, tgt=27.50, overall=27.50 ]	(684.4864, 2574.98)(662.4738, 2739.43)(685.49567, 12556.897)(686.4983, 2153.4167)(663.4827, 12282.591)(664.48553, 1890.4066)(665.4978, 4218.8765)(704.1486, 1950.7255)(706.4998, 7382.2915)(707.8406, 2290.582)(688.2276, 4247.919)
methionaquinone-i7/i	163732	162016	154832	140322	136570	136807	1	1	1	1	301951	394348	516757	520050	562267	448104	445368	1	methionaquinone-i7/i [ C46 H64 O2 S, tgt=11.65, overall=11.65 ]	(685.0633, 8224.853)(686.06836, 4909.8345)(686.4978, 1344.355)(663.44745, 5474.0083)(685.42926, 4431.3296)
1-stearoyl-2-stearoyl-isn/i-glycerol 3-phosphate	1	1	1	1	1	1	1	1	1	451687	477533	543712	844477	833709	887277	594035	579348	589212	1-stearoyl-2-stearoyl-isn/i-glycerol 3-phosphate [ C39 H75 O8 P, tgt=47.55, overall=47.55 ]	(685.4954, 14860.4375)(686.4979, 2930.517)(687.50995, 3273.1199)(685.4965, 13979.71)(686.499, 2655.94)(729.52106, 7736.202)(730.5236, 1162.1417)(707.50806, 12077.535)(708.511, 2164.7554)(709.52277, 373.46997)
UDP-iN/i-acetyl-D-galactosamine 4-sulfate	1	1	1	1	1	1	1	1	1	323838	352196	396381	1	628789	1	436403	434654	440723	UDP-iN/i-acetyl-D-galactosamine 4-sulfate [ C17 H24 N3 O20 P2 S, tgt=37.46, overall=37.46 ]	(685.9972, 9192.57)(688.00616, 1801.4199)(665.99414, 3507.7712)(708.0101, 7372.914)(710.0175, 1305.05)(695.002, 631.38336)
fuscicoccin A	124603	114608	127537	1	1	1	157847	168608	165662	184513	205761	205744	164962	170799	184299	224827	219284	233295	fuscicoccin A [ C36 H56 O12, tgt=40.35, overall=40.35 ]	(686.402, 2216.7214)(664.3896, 10663.516)(666.3658, 562.05)
lolitrem B	173560	166297	168347	1	1	1	265464	268548	257916	275061	297736	287308	255753	260896	281722	332721	337037	341949	lolitrem B [ C42 H55 N O7, tgt=32.34, overall=32.34 ]	(686.4021, 6128.953)(672.4022, 54823.96)(673.40454, 9687.886)
carmabin A	1	166297	1	1	1	1	265464	268548	257916	275061	297736	287308	255753	260896	281722	332721	337037	341949	carmabin A [ C40 H57 N5 O6, tgt=27.70, overall=27.70 ]	(686.4031, 7003.58)(730.427, 435.12613)(708.41473, 4796.019)
etopophos	1	1	1	1	1	1	1	1	1	1	1	1	1	1	1	1	195577	192819	etopophos [ C29 H31 O16 P, tgt=0.59, overall=0.59 ]	(689.112, 8151.4253)(675.1052, 6113.595)
phosphatidylglycerol (1-myristoyl* 2-cis-9*10-methylene hexadecanoyl)	1	1	1	1	1	1	1	1	1	1	1	1	345669	197689	1	1	1	233835	phosphatidylglycerol (1-myristoyl* 2-cis-9*10-methylene hexadecanoyl) [ C37 H70 O10 P, tgt=30.35, overall=30.35 ]	(689.12006, 8127.5195)(689.4739, 2684.23)(733.47064, 1405.35)
phosphatidylglycerol (ditetradecanoyl* n-C14:0)	1	1	1	1	1	1	1	1	1	255286	259223	245975	386266	394434	408425	224247	234595	233835	phosphatidylglycerol (ditetradecanoyl* n-C14:0) [ C34 H66 O10 P, tgt=43.95, overall=43.95 ]	(689.44525, 10364.855)(674.43585, 12269.9)(676.0936, 2158.5898)(676.4214, 4038.9968)
&beta\-chaconine	1	1	1	1	1	1	1	1	1	250012	1	240602	345669	353373	361225	1	1	233835	&beta\-chaconine [ C39 H64 N O10, tgt=24.59, overall=24.59 ]	(689.4453, 11217.425)(733.47015, 1483.0382)
pepstatin A	1	1	1	1	1	1	1	1	1	253199	265893	308839	469658	463262	490784	325456	1	1	pepstatin A [ C34 H63 N5 O9, tgt=45.52, overall=45.52 ]	(689.4741, 4888.8022)(672.48724, 2554.5115)(674.46716, 911.815)
cyclic di-3'*5'-guanylate	1	1	1	1	1	1	1	1	1	217092	206490	198849	287262	292860	301162	184100	195577	192819	cyclic di-3'*5'-guanylate [ C20 H22 N10 O14 P2, tgt=20.84, overall=20.84 ]	(691.0967, 1590.4233)(675.32263, 6079.9365)(676.0872, 3076.6458)
lipid X	2588690	2536088	2605670	656036	621473	636228	1128968	1125219	1121896	1808509	1845657	1818949	1668947	1686621	1734533	671241	683108	678876	lipid X [ C34 H64 N O12 P, tgt=32.63, overall=32.63 ]	(692.3996, 71968.48)(693.4023, 15308.321)(694.4039, 2122.8423)
lolitrem E	2588690	2536088	2605670	656036	621473	636228	1128968	1125219	1121896	1808509	1845657	1818949	1668947	1686621	1734533	671241	683108	678876	lolitrem E [ C42 H57 N O7, tgt=38.66, overall=38.66 ]	(692.3996, 71968.48)(693.4023, 15308.321)(694.4039, 2122.8423)
sucrose 3-lauroyl-4-isovaleroyl-3'-(2-methyl)butyrate	3037617	2959406	3054459	701446	659556	674497	1222224	1214213	1210168	2090413	2109358	2101844	1863963	1883280	1951202	711852	722787	725712	sucrose 3-lauroyl-4-isovaleroyl-3'-(2-methyl)butyrate [ C34 H60 O14, tgt=76.24, overall=76.24 ]	(692.3996, 72916.23)(693.4023, 15541.221)(694.4039, 2163.9678)(675.3715, 1218.8666)
sucrose-3-(2-methyl)butyryl-4-isovaleroyl-3'-laurate	3037617	2959406	3054459	701446	659556	674497	1222224	1214213	1210168	2090413	2109358	2101844	1863963	1883280	1951202	711852	722787	725712	sucrose-3-(2-methyl)butyryl-4-isovaleroyl-3'-laurate [ C34 H60 O14, tgt=76.24, overall=76.24 ]	(692.3996, 72916.23)(693.4023, 15541.221)(694.4039, 2163.9678)(675.3715, 1218.8666)
sucrose-3-lauroyl-4-isovaleroyl-3'-isovalerate	3037617	2959406	3054459	701446	659556	674497	1222224	1214213	1210168	2090413	2109358	2101844	1863963	1883280	1951202	711852	722787	725712	sucrose-3-lauroyl-4-isovaleroyl-3'-isovalerate [ C34 H60 O14, tgt=76.24, overall=76.24 ]	(692.3996, 72916.23)(693.4023, 15541.221)(694.4039, 2163.9678)(675.3715, 1218.8666)
1-18:3-2-16:1-phosphatidate	2370375	2333501	2363176	1877248	1861663	1865138	3006860	3039911	2992322	1	1	1	1	1	1	1	1	1	1-18:3-2-16:1-phosphatidate [ C37 H63 O8 P, tgt=28.27, overall=28.27 ]	(694.4154, 54556.34)(695.4177, 10769.274)(672.40265, 116116.41)(673.4049, 20954.414)
1-16:1-2-18:3-phosphatidylethanolamine	1	1	1	1	1	1	1	1	1	165072	162713	174848	295862	320769	304161	341765	355239	357507	1-16:1-2-18:3-phosphatidylethanolamine [ C39 H70 N O8 P, tgt=42.47, overall=42.47 ]	(694.45764, 3132.9424)(738.4835, 10430.732)(739.4867, 235.5825)(716.4706, 7372.0757)
phosphatidylglycerol (1-palmitoyl* 2-myristoyl)	1	1	1	1	1	1	1	1	1	165072	162713	1	295862	320769	304161	341765	355239	357507	phosphatidylglycerol (1-palmitoyl* 2-myristoyl) [ C36 H70 O10 P, tgt=2.62, overall=2.62 ]	(694.45764, 3317.6396)(716.4707, 7563.4463)
&beta\-D-mannosyl C31-phosphomycoketide	1	1	1	1	1	1	1	1	1	1	1	1	99656	96615	123836	1	1	1	&beta\-D-mannosyl C31-phosphomycoketide [ C37H74O9P, tgt= ]	(694.5, 4104.197)(716.5122, 2683.5967)(704.4832, 7369.987)
neocarratetraose 4-iO/i-sulfate	1	1	1	1	1	1	1	1	1	1	1	1	212194	208635	244616	1	1	1	neocarratetraose 4-iO/i-sulfate [ C24 H37 O22 S, tgt= ]	(695.1435, 731.88)(710.15234, 1451.125)(710.1529, 1879.96)(718.1536, 207.07)
mycinamicin IV	387512	368812	397995	1	1	1	1	1	1	144826	148508	153851	171152	175621	186854	1	1	1	mycinamicin IV [ C37 H62 N O11, tgt=50.54, overall=50.54 ]	(696.4298, 14244.326)(697.43274, 1729.8121)
sucrose-2-(2-methyl)butyryl-4-(2-methyl)butyryl-3-(4-methyl)hexanoyl-6-isobutyrate	381300	374440	390989	294252	287876	285038	499734	513999	504953	623066	580113	570447	499919	495767	516280	616534	637814	669719	sucrose-2-(2-methyl)butyryl-4-(2-methyl)butyryl-3-(4-methyl)hexanoyl-6-isobutyrate [ C33 H56 O15, tgt=34.68, overall=34.68 ]	(697.3942, 4368.69)(674.7788, 1635.0143)(697.3325, 7333.332)(699.253, 2618.771)(699.3687, 2335.96)(677.2466, 8494.959)(677.362, 12403.73)
sucrose-2-(2-methyl)butyryl-4-(2-methyl)butyryl-3-(4-methyl)pentanoyl-6-(2-methyl)butyrate	381300	374440	390989	294252	287876	285038	499734	513999	504953	623066	580113	570447	499919	495767	516280	616534	637814	669719	sucrose-2-(2-methyl)butyryl-4-(2-methyl)butyryl-3-(4-methyl)pentanoyl-6-(2-methyl)butyrate [ C33 H56 O15, tgt=34.68, overall=34.68 ]	(697.3942, 4368.69)(674.7788, 1635.0143)(697.3325, 7333.332)(699.253, 2618.771)(699.3687, 2335.96)(677.2466, 8494.959)(677.362, 12403.73)
1*2-dipalmitoyl-phosphatidyl-ethanolamine	1	1	1	1	1	1	1	1	1	551991	583713	657043	1	1	1	1	1	1	1*2-dipalmitoyl-phosphatidyl-ethanolamine [ C37 H74 N O8 P, tgt=14.33, overall=14.33 ]	(697.47797, 21362.463)(698.4807, 4762.0664)
1-16:0-2-18:3-phosphatidylethanolamine	1	1	1	1	1	1	1	1	1	551991	583713	657043	1	1	1	1	1	1	1-16:0-2-18:3-phosphatidylethanolamine [ C39 H72 N O8 P, tgt=47.36, overall=47.36 ]	(697.47797, 21362.463)(698.4807, 4762.0664)(723.4925, 955.98)
1-stearoyl-2-palmitoyl-isn/i-glycerol 3-phosphate	1	1	1	1	1	1	1	1	1	667357	710812	808565	1	1	1	1	1	1	1-stearoyl-2-palmitoyl-isn/i-glycerol 3-phosphate [ C37 H71 O8 P, tgt=61.92, overall=61.92 ]	(697.47797, 21965.443)(698.4807, 4921.51)
1-18:1-2-18:2-phosphatidate	1	1	1	1	1	1	1	1	1	667357	710812	808565	1	1	1	1	1	1	1-18:1-2-18:2-phosphatidate [ C39 H69 O8 P, tgt=53.81, overall=53.81 ]	(697.47797, 21965.443)(698.4807, 4921.51)(723.4926, 861.0366)
1-18:0-2-18:3-phosphatidate	1	1	1	1	1	1	1	1	1	667357	710812	808565	1	1	1	1	1	1	1-18:0-2-18:3-phosphatidate [ C39 H69 O8 P, tgt=53.81, overall=53.81 ]	(697.47797, 21965.443)(698.4807, 4921.51)(723.4926, 861.0366)
2*3-bis-iO/i-(geranylgeranyl)-isn/i-glycerol 1-phosphate	1	1	1	1	1	1	1	1	1	667357	710812	808565	1	1	355023	341745	343352	343148	2*3-bis-iO/i-(geranylgeranyl)-isn/i-glycerol 1-phosphate [ C43 H71 O6 P, tgt=39.97, overall=39.97 ]	(697.47797, 21965.443)(698.4807, 4921.51)(738.484, 10576.607)(739.4867, 199.03001)(723.4926, 861.0366)
&beta\-cryptoxanthin glucoside	1	1	1	1	1	1	1	1	1	667357	1	808565	1	1	1	1	1	1	&beta\-cryptoxanthin glucoside [ C46 H66 O6, tgt=36.96, overall=36.96 ]	(697.4783, 22484.0)(698.4811, 5061.24)(723.4929, 708.555)
Ferriheme id/isub1/sub	1	1	1	1	1	1	1	1	1	217092	206490	198849	287262	292860	301162	184100	195577	192819	Ferriheme id/isub1/sub [ C34 H26 Fe N4 O10, tgt=0.17, overall=0.17 ]	(704.12036, 6995.9863)(689.1109, 9202.223)
Ferroheme id/isub1/sub	1	1	1	1	1	1	1	1	1	217092	206490	198849	287262	292860	301162	184100	195577	192819	Ferroheme id/isub1/sub [ C34 H26 Fe N4 O10, tgt=0.17, overall=0.17 ]	(704.12036, 6995.9863)(689.1109, 9202.223)
(iR/i)-NADHX	1	1	1	1	1	1	1	1	1	150823	149482	151295	232479	234939	242820	1	145092	143774	(iR/i)-NADHX [ C21 H29 N7 O15 P2, tgt=43.62, overall=43.62 ]	(704.1204, 7998.766)(689.11096, 10326.291)(691.0966, 1923.2513)
(iS/i)-NADHX	1	1	1	1	1	1	1	1	1	150823	149482	151295	232479	234939	242820	1	145092	143774	(iS/i)-NADHX [ C21 H29 N7 O15 P2, tgt=43.62, overall=43.62 ]	(704.1204, 7998.766)(689.11096, 10326.291)(691.0966, 1923.2513)
Fe-coproporphyrin III	1	1	1	1	1	1	1	1	1	1	1	1	305553	299305	330538	263829	266705	250839	Fe-coproporphyrin III [ C36 H32 Fe N4 O8, tgt= ]	(704.1496, 8100.4434)(689.13995, 4581.7583)(733.1656, 5219.7715)(710.153, 1085.4633)
1-stearoyl-2-oleoyl-isn/i-glycerol 3-phosphate	1	1	1	1	1	1	1	1	1	83657	88676	1	145268	135103	144079	1	1	1	1-stearoyl-2-oleoyl-isn/i-glycerol 3-phosphate [ C39 H73 O8 P, tgt=0.14, overall=0.14 ]	(706.5004, 4615.38)(684.4869, 4147.622)(728.5125, 2623.92)(706.4998, 3418.91)
ecdysone palmitate	1	1	1	1	1	1	1	1	1	198202	211474	234620	374172	369880	396086	268434	256246	259859	ecdysone palmitate [ C43 H74 O7, tgt=11.69, overall=11.69 ]	(707.50806, 12608.764)(708.511, 2275.7756)(709.52277, 399.25333)
&beta\-D-mannosyl C32-phosphomycoketide	1	1	1	1	1	1	1	1	1	198202	211474	234620	463527	451552	493995	284557	272012	276330	&beta\-D-mannosyl C32-phosphomycoketide [ C38 H76 O9 P, tgt=11.75, overall=11.75 ]	(707.50806, 12608.764)(708.511, 2275.7756)(709.52277, 399.25333)(731.51575, 2980.0144)(716.51245, 948.11005)
3-octaprenyl-4-hydroxybenzoate	1	1	1	1	1	1	1	1	1	387231	433680	539213	942223	923418	996953	639497	635355	649327	3-octaprenyl-4-hydroxybenzoate [ C47 H69 O3, tgt=24.40, overall=24.40 ]	(707.50806, 8203.284)(708.511, 1460.8566)(709.52246, 900.11334)(686.49817, 1936.2179)
6-methoxy-2-all-trans-octaprenyl-1*4-benzoquinone	1	1	1	1	1	1	1	1	1	92858	102338	131086	272750	265993	285575	158706	158838	162918	6-methoxy-2-all-trans-octaprenyl-1*4-benzoquinone [ C47 H70 O3, tgt=45.82, overall=45.82 ]	(707.50806, 9078.649)(708.51105, 1488.4523)(709.52246, 1586.3417)(687.5102, 3833.1362)
phosphatidylethanolamine (1-palmitoyl* 2-cis-9*10-methylene hexadecanoyl)	1	1	1	1	1	1	1	1	1	326909	358132	441834	765832	765822	859303	549398	532340	546071	phosphatidylethanolamine (1-palmitoyl* 2-cis-9*10-methylene hexadecanoyl) [ C38 H74 N O8 P, tgt=17.72, overall=17.72 ]	(707.50806, 9315.378)(708.511, 1666.0111)(709.52246, 1057.5183)(685.49567, 11541.746)(686.49817, 2210.101)(729.52106, 5968.37)(730.5236, 895.10504)
1*2-dipalmitoyl-phosphatidyl-iN/i-methylethanolamine	1	1	1	1	1	1	1	1	1	310159	325055	375186	601434	599453	1	427281	413672	428318	1*2-dipalmitoyl-phosphatidyl-iN/i-methylethanolamine [ C38 H76 N O8 P, tgt=40.93, overall=40.93 ]	(709.52246, 1103.26)(687.51013, 2851.5713)(729.52106, 7138.516)(730.52356, 944.952)(716.5124, 805.122)
1-palmitoyl-2-myristoyl-isn/i-glycero-3-phosphocholine	1	1	1	1	1	1	1	1	1	310159	325055	375186	601434	599453	1	427281	413672	428318	1-palmitoyl-2-myristoyl-isn/i-glycero-3-phosphocholine [ C38 H76 N O8 P, tgt=40.93, overall=40.93 ]	(709.52246, 1103.26)(687.51013, 2851.5713)(729.52106, 7138.516)(730.52356, 944.952)(716.5124, 805.122)
amaranthin	1	1	1	1	1	1	1	1	1	1	1	1	192655	185611	200970	1	1	1	amaranthin [ C30 H32 N2 O19, tgt= ]	(710.15265, 1556.2433)(748.1745, 6907.65)(733.1651, 6345.457)
mycinamicin V	2755390	2706373	2735645	2135971	2116184	2131181	3668866	3731620	3649284	3565186	1	1	3584909	3631004	3671900	4230778	4295439	4344419	mycinamicin V [ C37 H62 N O12, tgt=55.71, overall=55.71 ]	(716.4282, 65201.727)(717.4303, 13971.115)(694.4154, 102121.55)(695.41766, 20189.33)(738.4399, 4084.2864)(739.44226, 765.2323)(741.4179, 477.93094)(719.4061, 9661.584)
mycinamicin I	2755390	2706373	2735645	2135971	2116184	2131181	3668866	3731620	3649284	3565186	1238611	1225514	3584909	3631004	3671900	4230778	4295439	4344419	mycinamicin I [ C37 H62 N O12, tgt=55.71, overall=55.71 ]	(716.4282, 65201.727)(717.4303, 13971.115)(694.6391, 91540.71)(695.64154, 17994.414)(738.21594, 10255.738)(739.1736, 2508.1914)(740.95807, 551.9138)(719.4061, 9661.584)
decarboxy-dehydroxy-demycosaminyl-nystatin	2013825	1963677	1986614	1520502	1492411	1534646	2841048	2879703	2821826	2658471	2848206	2740503	2702938	2737815	2794506	3167035	3243852	3261967	decarboxy-dehydroxy-demycosaminyl-nystatin [ C41 H66 O11, tgt=39.58, overall=39.58 ]	(716.42865, 77407.23)(717.43085, 15859.587)(760.45197, 2451.9456)(761.4541, 456.15002)(739.44275, 9984.315)
1*2-dipalmitoyl-phosphatidylserine	1	1	1	1	1	1	195389	185963	188523	1	1	1	205439	217211	216986	235309	241179	238043	1*2-dipalmitoyl-phosphatidylserine [ C38 H73 N O10 P, tgt= ]	(716.47626, 8085.4297)(760.5022, 10597.066)(761.4993, 3138.7168)(739.4867, 228.9075)
1-16:1-2-18:2-phosphatidylethanolamine	1	1	1	1	1	1	1	1	1	551991	583713	657043	262958	277514	323060	231201	214755	210352	1-16:1-2-18:2-phosphatidylethanolamine [ C39 H72 N O8 P, tgt=47.36, overall=47.36 ]	(716.5125, 950.83594)(696.14545, 8058.0815)(698.4807, 4762.0664)(739.5078, 408.53)(720.15845, 4905.9854)(719.4926, 307.64)
phosphatidylethanolamine (1-palmitoyl* 2-palmitoleoyl)	1	1	1	1	1	1	1	1	1	205535	214600	227590	420977	424147	470108	330527	319190	319997	phosphatidylethanolamine (1-palmitoyl* 2-palmitoleoyl) [ C37 H72 N O8 P, tgt=5.14, overall=5.14 ]	(717.1721, 2437.62)(718.4912, 6682.5664)(672.48724, 1934.1866)(694.50024, 1542.2178)(695.4792, 1472.5934)
D-mannopyranosyl-1-phosphoheptaprenol	419552	407936	414120	300406	286514	299913	617519	643208	626561	605100	638200	609298	593528	600227	627795	706563	726631	739597	D-mannopyranosyl-1-phosphoheptaprenol [ C41 H68 O9 P, tgt=41.70, overall=41.70 ]	(717.4301, 15450.103)(760.45245, 6165.9185)(761.4547, 1353.8188)
1-18:1-2-18:3-phosphatidate	1	1	1	1	1	1	1	1	1	1	1	1	226046	234371	244995	1	1	1	1-18:1-2-18:3-phosphatidate [ C39 H67 O8 P, tgt=34.31, overall=34.31 ]	(718.46124, 4568.48)(704.4543, 4374.5664)(705.4381, 204.58499)
phosphatidylglycerol (dihexadec-9-enoyl* n-C16:1)	180387	169903	177613	1	1	1	1	1	1	1	1	1	212538	216393	238722	1	192640	1	phosphatidylglycerol (dihexadec-9-enoyl* n-C16:1) [ C38 H70 O10 P, tgt= ]	(718.49146, 7114.29)(719.4926, 338.4)(703.7295, 1134.9401)(704.4832, 4275.09)(740.45575, 11099.376)(741.45856, 1295.3066)
erythromycin B	1	1	1	1	1	1	1	1	1	1	1	1	212538	216393	238722	1	192640	1	erythromycin B [ C37 H68 N O12, tgt= ]	(718.49146, 7114.29)(719.4926, 338.4)(704.4847, 3998.29)(706.5005, 879.96)(703.4778, 180.49)(704.4832, 4275.09)(706.4996, 1924.7799)(707.508, 9111.363)
sucrose-2-acetyl-3-lauroyl-4-isovaleroyl-3'-isovalerate	1608355	1567998	1615242	350225	326014	347348	490206	495168	486914	1076516	1095236	1081597	858533	857417	896143	309736	304737	305237	sucrose-2-acetyl-3-lauroyl-4-isovaleroyl-3'-isovalerate [ C36 H62 O15, tgt=53.55, overall=53.55 ]	(719.39764, 673.56)(736.42535, 48660.64)(737.4281, 10644.145)(738.42975, 1733.25)(758.39923, 1061.7134)(741.3797, 5974.7373)(742.3824, 1908.0934)
sucrose-2-acetyl-3-(2-methyl)butyryl-4-isovaleroyl-3'-laurate	1608355	1567998	1615242	350225	326014	347348	490206	495168	486914	1076516	1095236	1081597	858533	857417	896143	309736	304737	305237	sucrose-2-acetyl-3-(2-methyl)butyryl-4-isovaleroyl-3'-laurate [ C36 H62 O15, tgt=53.55, overall=53.55 ]	(719.39764, 673.56)(736.42535, 48660.64)(737.4281, 10644.145)(738.42975, 1733.25)(758.39923, 1061.7134)(741.3797, 5974.7373)(742.3824, 1908.0934)
carfilzomib	229692	224570	224448	1	1	1	386235	412024	394386	406204	426079	404758	375848	378788	400973	456128	471595	490939	carfilzomib [ C40 H57 N5 O7, tgt=22.02, overall=22.02 ]	(719.4057, 12213.585)(743.39703, 3364.6125)(730.4273, 2973.4204)
prephytoene diphosphate	229692	224570	224448	143410	138392	147164	391914	412024	394386	411619	431676	410373	375848	378788	406441	462468	478330	497528	prephytoene diphosphate [ C40 H65 O7 P2, tgt=3.99, overall=3.99 ]	(719.4059, 11678.362)(708.41516, 4296.8022)(743.3956, 2696.7053)(730.4273, 2973.4204)
&omega\* mono-itrans/i* poly-icis/i-octaprenyl diphosphate	229692	224570	224448	143410	138392	147164	391914	412024	394386	411619	431676	410373	375848	378788	406441	462468	478330	497528	&omega\* mono-itrans/i* poly-icis/i-octaprenyl diphosphate [ C40 H65 O7 P2, tgt=3.99, overall=3.99 ]	(719.4059, 11678.362)(708.41516, 4296.8022)(743.3956, 2696.7053)(730.4273, 2973.4204)
di-itrans/i*poly-icis/i-octaprenyl diphosphate	229692	224570	224448	143410	138392	147164	391914	412024	394386	411619	431676	410373	375848	378788	406441	462468	478330	497528	di-itrans/i*poly-icis/i-octaprenyl diphosphate [ C40 H65 O7 P2, tgt=3.99, overall=3.99 ]	(719.4059, 11678.362)(708.41516, 4296.8022)(743.3956, 2696.7053)(730.4273, 2973.4204)
all-itrans/i-octaprenyl diphosphate	229692	224570	224448	143410	138392	147164	391914	412024	394386	411619	431676	410373	375848	378788	406441	462468	478330	497528	all-itrans/i-octaprenyl diphosphate [ C40 H65 O7 P2, tgt=3.99, overall=3.99 ]	(719.4059, 11678.362)(708.41516, 4296.8022)(743.3956, 2696.7053)(730.4273, 2973.4204)
sucrose-2-(2-methyl)butyryl-4-(2-methyl)butyryl-3-(6-methyl)heptanoyl-6-(2-methyl)butyrate	1	1	1	1	1	1	197424	210952	198752	199133	208067	216803	185142	192025	200858	243047	253621	265306	sucrose-2-(2-methyl)butyryl-4-(2-methyl)butyryl-3-(6-methyl)heptanoyl-6-(2-methyl)butyrate [ C35 H60 O15, tgt=2.79, overall=2.79 ]	(721.3904, 6015.808)(708.4148, 5217.23)(743.39594, 3061.9626)
2-demethylmenaquinone-i8/i	1	1	1	1	1	1	1	1	1	334376	211474	330913	571294	496340	674215	334308	514379	534098	2-demethylmenaquinone-i8/i [ C50 H70 O2, tgt=19.10, overall=19.10 ]	(729.52106, 8382.085)(730.5236, 1310.52)(707.50806, 12938.027)(708.511, 2362.5688)(709.52277, 383.54)
mycinamicin II	1	1	1	1	1	1	1	1	1	1	1	1	1	1	1	1	141497	147050	mycinamicin II [ C37 H62 N O13, tgt= ]	(730.42865, 3936.0698)(716.4291, 47911.688)(717.4314, 9924.15)
pelargonidin 3-iO/i-&beta\-iD/i-(p-coumaroyl)-sambubioside	1	1	1	1	1	1	1	1	1	1	1	1	212194	208635	244616	1	1	1	pelargonidin 3-iO/i-&beta\-iD/i-(p-coumaroyl)-sambubioside [ C35 H33 O16, tgt= ]	(733.1651, 5976.1997)(718.8234, 3032.0535)(719.1587, 4955.17)
ionomycin	1	1	1	1	1	1	1	1	1	328495	354836	388104	702997	684832	742050	496409	483837	488053	ionomycin [ C41 H71 O9, tgt=57.54, overall=57.54 ]	(733.5002, 7318.967)(694.5004, 1273.0934)(707.50806, 8291.008)(708.511, 1489.6056)(709.52277, 241.53667)(717.1721, 2264.8767)(718.4913, 6357.471)
phosphatidylglycerol (1-palmitoyl* 2-cis-9*10-methylene hexadecanoyl)	1	1	1	1	1	1	137339	122974	128851	376786	371894	368994	315997	296623	572008	577054	230447	247052	phosphatidylglycerol (1-palmitoyl* 2-cis-9*10-methylene hexadecanoyl) [ C39 H74 O10 P, tgt=41.48, overall=41.48 ]	(733.50037, 8497.16)(716.51245, 1044.2667)(718.4913, 6967.3066)(739.0165, 172.91)(718.4923, 6784.51)(761.16974, 7509.91)(761.49817, 1819.6282)(738.4833, 7534.9346)(739.48627, 247.895)
1-16:1-2-18:3-phosphatidylserine	1549390	1509945	1538126	1141244	1122410	1145826	2415611	2473805	2411015	2082936	2226042	2157413	2189050	2222567	2262142	2585645	2663736	2667165	1-16:1-2-18:3-phosphatidylserine [ C40 H69 N O10 P, tgt=44.80, overall=44.80 ]	(738.44055, 45631.95)(739.44293, 9718.661)(782.46545, 7463.826)(783.4681, 1564.2178)(760.453, 28603.434)(761.45526, 6470.998)
1-18:2-2-18:3-phosphatidylethanolamine	1	1	1	1	1	1	191314	194962	194929	655414	641679	641387	981119	1001313	1005969	918577	935113	927546	1-18:2-2-18:3-phosphatidylethanolamine [ C41 H72 N O8 P, tgt=25.11, overall=25.11 ]	(738.4836, 7753.5015)(739.4867, 184.13)(760.4966, 11540.958)(761.4988, 2105.1045)
spinosyn A	956964	938915	955067	719996	704940	722490	137339	122974	128851	376786	371894	368994	549479	571157	566853	566624	579246	576072	spinosyn A [ C41 H66 N O10, tgt=40.68, overall=40.68 ]	(738.4836, 8666.353)(716.4707, 5417.738)(760.45905, 13776.132)(761.4614, 2662.1643)(738.4406, 43066.56)(739.44293, 8845.905)
phosphatidylserine (1-palmitoyl* 2-palmitoleoyl)	1	1	1	1	1	1	137339	122974	128851	376786	371894	368994	549479	571157	566853	566624	579246	576072	phosphatidylserine (1-palmitoyl* 2-palmitoleoyl) [ C38 H71 N O10 P, tgt=14.10, overall=14.10 ]	(738.4836, 8666.353)(716.4707, 5417.738)(760.4966, 11645.339)(761.4988, 2348.5713)
1-16:0-2-18:2-phosphatidylethanolamine	1	1	1	1	1	1	1	1	1	1	1	1	1	1	360178	352176	348637	348267	1-16:0-2-18:2-phosphatidylethanolamine [ C39 H74 N O8 P, tgt=11.90, overall=11.90 ]	(738.484, 10744.947)(739.4867, 201.505)
3-methoxy-4-hydroxy-5-iall-trans/i-octaprenylbenzoate	1	1	1	1	1	1	1	1	1	1	1	1	1	96615	113480	1	1	1	3-methoxy-4-hydroxy-5-iall-trans/i-octaprenylbenzoate [ C48 H71 O4, tgt= ]	(738.5257, 699.845)(716.5123, 2733.725)
torvoside M	1241444	1214567	1230946	887984	864169	890196	1961483	2001867	1940057	1751267	1866760	1820470	1803540	1838222	1875268	2153173	2235594	2264487	torvoside M [ C39 H62 O13, tgt=38.94, overall=38.94 ]	(738.7056, 55853.992)(739.5835, 13495.007)(721.392, 5659.2456)(739.4436, 9579.154)(721.3943, 6907.83)(763.43097, 2679.744)(765.4072, 1110.3859)(743.39575, 3128.1187)
C27-mycolipanoyl-adenylate	162092	152071	158571	940831	922251	954558	1983340	2019210	1962357	1727472	1856006	1798949	1810130	1848195	1876839	2151847	2230689	2265233	C27-mycolipanoyl-adenylate [ C37 H65 N5 O8 P, tgt=13.52, overall=13.52 ]	(738.7763, 49918.336)(739.7787, 10568.424)(761.4554, 7006.0884)
1-18:3-2-18:3-phosphatidylethanolamine	180387	169903	177613	1	1	1	1	1	1	1	1	1	212538	1	238722	1	1	1	1-18:3-2-18:3-phosphatidylethanolamine [ C41 H70 N O8 P, tgt= ]	(739.5078, 440.945)(718.4912, 7296.8496)(719.4926, 338.4)(740.45575, 11099.376)(741.45856, 1295.3066)
&gamma\-tomatine	180387	169903	177613	179074	174264	184166	468967	482297	463867	420827	456645	436357	425202	438609	452562	512716	538388	542593	&gamma\-tomatine [ C39 H65 N O12, tgt=7.49, overall=7.49 ]	(739.6116, 11764.916)(741.45856, 1295.3066)(763.4309, 4599.6724)
[truncated: 223 more rows]

## Sheet: OPLSDA growth curve
															R2Y=0.999
															Q2(cum)=0.997

## Sheet: VIP markers growth curve
Var ID (Primary)	M2.VIP[1+2+0]	2.44693 * M2.VIP[1]cvSE	Log FC ([B. breve DSM 20213 + LA-Lag phase] vs [B. breve DSM 20213-Lag phase]) : Normalized	Log FC ([B. breve DSM 20213 + LA-Log phase] vs [B. breve DSM 20213-Log phase]) : Normalized	Log FC ([B. breve DSM 20213 + LA-Stationary phase (start)] vs [B. breve DSM 20213-Stationary phase (start)]) : Normalized
[truncated: 1,170 more rows]

[truncated: 4 more sheets: dataset 48h, VIP markers 48h, VIP 48h pathway tools, model validation]
